# Supplementary material for: Evidence from Drosophila Supports Higher Duplicability of Faster Evolving Genes
Source: Genome Biol Evol. 2022 Jan 9;14(1):evac003. doi: 10.1093/gbe/evac003 (PMC8765793; doi:10.1093/gbe/evac003)
Supplement: evac003_Supplementary_Data [file evac003_supplementary_data.zip]

Archive with 6 entries (6 files):
- biblatex-cse.bbx
- biblatex-cse.cbx
- drosophilaTest.bib
- latexmkrc.bib
- main.tex
- Vance_SuppInfo.pdf
