# Supplementary material for: Evidence from Drosophila Supports Higher Duplicability of Faster Evolving Genes
Source: Genome Biol Evol. 2022 Jan 9;14(1):evac003. doi: 10.1093/gbe/evac003 (PMC8765793; doi:10.1093/gbe/evac003)
Supplement: evac003_Supplementary_Data [file evac003_supplementary_data.zip › biblatex-cse.bbx]

\ProvidesFile{biblatex-cse.bbx}

\RequireBibliographyStyle{authoryear}

\ExecuteBibliographyOptions{
firstinits=true,
isbn=true,
dashed=false,
eprint=true,
maxbibnames=99,
alldates=long,
doi=true,
uniquename=init
}

% ... and remove italization of titles
\renewcommand{\bibinitperiod}{}
\renewcommand{\bibinitdelim}{}
\renewcommand{\finalnamedelim}{, }
\renewcommand*{\revsdnamepunct}{}

% Remove quotation marks around journal titles etc.
\DeclareFieldFormat
  [article,inbook,incollection,inproceedings,patent,thesis,unpublished]
  {title}{#1\isdot}

% Print last name first before first name

\DeclareNameAlias{sortname}{last-first}
\DeclareNameAlias{default}{last-first} % changes that of the editor and others
%\DeclareNameAlias{editorname}{last-first}
\DeclareNameAlias{editora}{editor}
\DeclareNameAlias{editorb}{editor}
\DeclareNameAlias{editorc}{editor}

% ... and remove italization of titles

\DeclareFieldFormat{journaltitle}{#1}
\DeclareFieldFormat{maintitle}{#1}
\DeclareFieldFormat{sorttitle}{#1}
\DeclareFieldFormat{title}{#1}
\DeclareFieldFormat{booktitle}{#1}
\DeclareFieldFormat{issuetitle}{#1}
\DeclareFieldFormat{pages}{#1}% no prefix for the `pages` field in the bibliography


% Make all titles except for journal title and journalsubtitle Sentence case

\DeclareFieldFormat{titlecase}{\MakeTitleCase{#1}}

\newrobustcmd{\MakeTitleCase}[1]{%
  \ifthenelse{%
  \ifcurrentfield{booktitle}\OR\ifcurrentfield{booksubtitle}%
    \OR\ifcurrentfield{maintitle}\OR\ifcurrentfield{mainsubtitle}%
    \OR\ifcurrentfield{journaltitle}\OR\ifcurrentfield{journalsubtitle}%
    %\OR\ifcurrentfield{issuetitle}\OR\ifcurrentfield{issuesubtitle}%
    %\OR\ifentrytype{book}\OR\ifentrytype{mvbook}\OR\ifentrytype{bookinbook}%
    %\OR\ifentrytype{booklet}\OR\ifentrytype{suppbook}%
    %\OR\ifentrytype{collection}\OR\ifentrytype{mvcollection}%
    %\OR\ifentrytype{suppcollection}\OR\ifentrytype{manual}%
    %\OR\ifentrytype{periodical}\OR\ifentrytype{suppperiodical}%
    %\OR\ifentrytype{proceedings}\OR\ifentrytype{mvproceedings}%
    %\OR\ifentrytype{reference}\OR\ifentrytype{mvreference}%
    %\OR\ifentrytype{report}\OR\ifentrytype{thesis}
    }
    {#1}
    {\MakeSentenceCase{#1}
    }}

% Remove parentheses around dates

\renewbibmacro*{date+extrayear}{%
    \iffieldundef{year}
      {}
      {\printtext{%
     \addperiod\space\printfield{labelyear}%
     \printfield{extrayear}}}}

\NewBibliographyString{available}
\NewBibliographyString{cited}

\DefineBibliographyStrings{english}{%
  available = {Available from},
}

% Redefined url+urldate macro
\DeclareFieldFormat{url}{\bibstring{available}\addcolon\space\url{#1}}
\DeclareFieldFormat{urldate}{#1}
\DeclareFieldFormat{urlday}{#1}

\renewbibmacro*{url+urldate}{%
  \iffieldundef{urlyear}
    {}
%    {\setunit*{\addspace}%
%     }
  {\printtext{[}%
  		\iffieldundef{urlupyear}
  			{}
  			{\printtext{updated}\space\printfield{urlupyear}
  			\mkbibmonth{\thefield{urlupmonth}}
			\stripzeros{\thefield{urlupday}}\addsemicolon\space
  		}%
  \printtext{cited}\space%
  \printfield{urlyear}
	\mkbibmonth{\thefield{urlmonth}}
	\stripzeros{\thefield{urlday}}%
  \printtext{].}\space%
  \printfield{url}%
  }
}

% Add another bibtex entry for medium designator in online titles
\DeclareSourcemap{
  \maps[datatype=bibtex]{
    \map{
      \step[fieldsource=medium, fieldtarget=usera]
      \step[fieldsource=urlupdate, fieldtarget=extradate]
    }
  }
}

% This is a problematic part
\renewbibmacro*{title}{%
  \ifboolexpr{
    test {\iffieldundef{title}}
    and
    test {\iffieldundef{subtitle}}
  }
    {}
    {\printtext[title]{%
       \printfield[sentencecase]{title}%
       \setunit{\subtitlepunct}%
       \printfield[sentencecase]{subtitle}
       \setunit{}%
       \iffieldundef{usera}
		  {}
  	{\printtext{[}\printfield{usera}\printtext{]}}}%
     \newunit}%
  \printfield{titleaddon}}


\DeclareBibliographyDriver{online}{%
  \usebibmacro{bibindex}%
  \usebibmacro{begentry}%
  \usebibmacro{author/translator+others}%
  \setunit{\labelnamepunct}\newblock
  \usebibmacro{title}%
  \newunit
  \printlist{language}%
  \newunit\newblock
  \usebibmacro{byauthor}%
  \newunit\newblock
  \usebibmacro{bytranslator+others}%
  \newunit\newblock
  \printfield{version}%
  \newunit\newblock
	\usebibmacro{publisher+location+date}
	\addsemicolon
	\newunit\newblock
	\usebibmacro{url+urldate}
  \usebibmacro{finentry}}

% Driver for article
% Order of fields for article

\DeclareBibliographyDriver{article}{%
  \usebibmacro{bibindex}%
  %\usebibmacro{begentry}%
  \usebibmacro{author/translator+others}%
  \setunit{\labelnamepunct}\newblock
  \usebibmacro{title}%
  \newunit
  \printlist{language}%
  \newunit\newblock
  \usebibmacro{byauthor}%
  \newunit\newblock
  \usebibmacro{bytranslator+others}%
  \newunit\newblock
  \printfield{version}%
  \newunit\newblock
  \usebibmacro{journal+issuetitle}%
  \newunit
  \usebibmacro{byeditor+others}%
  \newunit
  \usebibmacro{note+pages}%
  \newunit\newblock
  \iftoggle{bbx:isbn}
    {\printfield{issn}}
    {}%
  \newunit\newblock
  \usebibmacro{doi+eprint+url}%
  \newunit\newblock
  \usebibmacro{addendum+pubstate}%
  \setunit{\bibpagerefpunct}\newblock
  \usebibmacro{pageref}%
  \newunit\newblock
  \usebibmacro{related}%
  \usebibmacro{finentry}}

\endinput
