# Supplementary material for: Evidence from Drosophila Supports Higher Duplicability of Faster Evolving Genes
Source: Genome Biol Evol. 2022 Jan 9;14(1):evac003. doi: 10.1093/gbe/evac003 (PMC8765793; doi:10.1093/gbe/evac003)
Supplement: evac003_Supplementary_Data [file evac003_supplementary_data.zip › biblatex-cse.cbx]

\ProvidesFile{biblatex-cse.cbx}

\RequireCitationStyle{authoryear}

\renewcommand*{\nameyeardelim}{\addspace}
\renewcommand*{\andothersdelim}{\ifnum\value{listcount}>2 \finalandcomma\fi\addspace}
\renewcommand{\finalnamedelim}{\ifnum\value{liststop}>2
\finalandcomma\fi\ifnum\value{liststop}=2 \addspace\bibstring{and}\fi\space}

\endinput
