# Supplementary material for: Evidence from Drosophila Supports Higher Duplicability of Faster Evolving Genes
Source: Genome Biol Evol. 2022 Jan 9;14(1):evac003. doi: 10.1093/gbe/evac003 (PMC8765793; doi:10.1093/gbe/evac003)
Supplement: evac003_Supplementary_Data [file evac003_supplementary_data.zip › drosophilaTest.bib]

@article{Amoutzias2010,
   abstract = {Gene and genome duplications create novel genetic material on which evolution can work and have therefore been recognized as a major source of innovation for many eukaryotic lineages. Following duplication, the most likely fate is gene loss; however, a considerable fraction of duplicated genes survive. Not all genes have the same probability of survival, but it is not fully understood what evolutionary forces determine the pattern of gene retention. Here, we use genome sequence data as well as large-scale phosphoproteomics data from the baker's yeast Saccharomyces cerevisiae, which underwent a whole-genome duplication approximately 100 mya, and show that the number of phosphorylation sites on the proteins they encode is a major determinant of gene retention. Protein phosphorylation motifs are short amino acid sequences that are usually embedded within unstructured and rapidly evolving protein regions. Reciprocal loss of those ancestral sites and the gain of new ones are major drivers in the retention of the two surviving duplicates and in their acquisition of distinct functions. This way, small changes in the sequences of unstructured regions in proteins can contribute to the rapid rewiring and adaptation of regulatory networks.},
   author = {G. D. Amoutzias and Y. He and J. Gordon and D. Mossialos and S. G. Oliver and Y. Van de Peer},
   %doi = {10.1073/pnas.0911603107},
   %isbn = {0911603107},
   issn = {0027-8424},
   issue = {7},
   journal = {Proceedings of the National Academy of Sciences},
   %month = {2},
   pages = {2967-2971},
   pmid = {20080574},
   title = {Posttranslational regulation impacts the fate of duplicated genes},
   volume = {107},
   url = {http://www.pnas.org/cgi/doi/10.1073/pnas.0911603107},
   year = {2010},
}
@article{Athey2017,
   author = {John Athey and Aikaterini Alexaki and Ekaterina Osipova and Alexandre Rostovtsev and Luis V Santana-quintero},
   %doi = {10.1186/s12859-017-1793-7},
   keywords = {Codon usage bias,Codon optimization,Recombinant pr,codon optimization,codon usage bias,recombinant protein therapeutics,translational kinetics},
   pages = {1-10},
   journal = {BMC Bioinformatics},
   title = {A new and updated resource for codon usage tables},
   year = {2017},
}
@article{Banerjee2017,
   abstract = {Whereas the rate of gene duplication is relatively high, only certain duplications survive the filter of natural selection and can contribute to genome evolution. However, the reasons why certain genes can be retained after duplication whereas others cannot remain largely unknown. Many proteins contain intrinsically disordered regions (IDRs), whose structures fluctuate between alternative conformational states. Due to their high flexibility, IDRs often enable protein-protein interactions and are the target of post-translational modifications. Intrinsically disordered proteins (IDPs) have characteristics that might either stimulate or hamper the retention of their encoding genes after duplication. On the one hand, IDRs may enable functional diversification, thus promoting duplicate retention. On the other hand, increased IDP availability is expected to result in deleterious unspecific interactions. Here, we interrogate the proteomes of human, Drosophila melanogaster, Caenorhabditis elegans, Saccharomyces cerevisiae, Arabidopsis thaliana and Escherichia coli, in order to ascertain the impact of protein intrinsic disorder on gene duplicability. We show that, in general, proteins encoded by duplicated genes tend to be less disordered than those encoded by singletons. The only exception is proteins encoded by ohnologs, which tend to be more disordered than those encoded by singletons or genes resulting from small-scale duplications. Our results indicate that duplication of genes encoding IDPs outside the context of whole-genome duplication (WGD) is often deleterious, but that IDRs facilitate retention of duplicates in the context of WGD. We discuss the potential evolutionary implications of our results.},
   author = {Sanghita Banerjee and Felix Feyertag and David Alvarez-Ponce},
   %doi = {10.1093/dnares/dsx015},
   issn = {1340-2838},
   issue = {4},
   journal = {DNA Research},
   keywords = {Ohnologs,Protein folding,Singleton,Unstructured proteins,Whole genome duplications},
   %month = {8},
   pages = {435-444},
   pmid = {28430886},
   title = {Intrinsic protein disorder reduces small-scale gene duplicability},
   volume = {24},
   url = {http://academic.oup.com/dnaresearch/article/24/4/435/3744591},
   year = {2017},
}
@article{Bao2018,
   abstract = {The importance of gene duplication in developmental body plan evolution is well-established, but for many megadiverse clades such as true flies (Diptera), a comprehensive understanding is still just emerging through comparative genomics. In a survey of 377 developmental gene families, we found that in addition to the pea aphid, which has been previously shown to be genome-wide enriched with gene duplicates and was included as positive control, more than twice as many expanded developmental gene families were observed in Drosophila (49) compared to mosquito (21), flour beetle (20), and honeybee (14). Synonymous sequence divergence estimates and ortholog conservation analyses in additional dipteran genomes revealed that most Drosophila gene duplicates are ancient and accumulated during a time window that reaches back to the origin of brachyceran flies, ~180 million years ago. Further, available genetic data suggest that more than half of the Drosophila developmental gene duplicates remained partially or even fully redundant despite their ancient separation. We therefore speculate that the exceptional accumulation of developmental gene duplicates in Drosophila and the higher Diptera was proximally driven by the evolution of fast development, benefiting from increased genetic robustness. At the same time, the concomitant increase of opportunities for gene duplicate diversification appears to have been a source for developmental and phenotypic innovation during the unparalleled diversification of brachyceran Diptera.},
   author = {Riyue Bao and Sammy E. Dia and Hussein A. Issa and Dalia Alhusein and Markus Friedrich},
   %doi = {10.3389/fevo.2018.00063},
   issn = {2296701X},
   issue = {JUN},
   journal = {Frontiers in Ecology and Evolution},
   keywords = {Bar,Brachycera,Disconnected,Evolution of development,Gene duplication,Genetic redundancy,Phenotypic robustness,Spalt},
   pages = {1-16},
   title = {Comparative evidence of an exceptional impact of gene duplication on the developmental evolution of Drosophila and the higher diptera},
   volume = {6},
   year = {2018},
}
@article{Birchler2012,
   abstract = {We summarize, in this review, the evidence that genomic balance influences gene expression, quantitative traits, dosage compensation, aneuploid syndromes, population dynamics of copy number variants and differential evolutionary fate of genes after partial or whole-genome duplication. Gene balance effects are hypothesized to result from stoichiometric differences among members of macromolecular complexes, the interactome, and signaling pathways. The implications of gene balance are discussed.},
   author = {J. A. Birchler and R. A. Veitia},
   %doi = {10.1073/pnas.1207726109},
   %isbn = {1091-6490 (Electronic)\r0027-8424 (Linking)},
   issn = {0027-8424},
   issue = {37},
   journal = {Proceedings of the National Academy of Sciences},
   %month = {9},
   pages = {14746-14753},
   pmid = {22908297},
   title = {Gene balance hypothesis: Connecting issues of dosage sensitivity across biological disciplines},
   volume = {109},
   url = {http://www.pnas.org/cgi/doi/10.1073/pnas.1207726109},
   year = {2012},
}
@article{Brunet2006,
   author = {Frédéric G. Brunet and Hugues Roest Crollius and Mathilde Paris and Jean-Marc Aury and Patricia Gibert and Olivier Jaillon and Vincent Laudet and Marc Robinson-Rechavi},
   %doi = {10.1093/molbev/msl049},
   issn = {1537-1719},
   issue = {9},
   journal = {Molecular Biology and Evolution},
   keywords = {1808,1816,2006,23,9,biol,ch,e-mail,evol,evolutionary rates,gene loss,gene ontology,genome duplication,marc,mol,neofunctionalization,robinson-rechavi,selection,unil},
   %month = {9},
   pages = {1808-1816},
   title = {Gene Loss and Evolutionary Rates Following Whole-Genome Duplication in Teleost Fishes},
   volume = {23},
   url = {http://academic.oup.com/mbe/article/23/9/1808/1014301/Gene-Loss-and-Evolutionary-Rates-Following},
   year = {2006},
}
@article{Carduso2016,
   abstract = {Gene duplications play a key role in the emergence of novel traits and in adaptation. But despite their centrality to evolutionary processes, it is still largely an open question how new gene duplicates are initially fixed within populations and later maintained in genomes. Long-standing debates on the evolution of gene duplications could be settled by determining the relative importance of genetic drift vs. positive selection in the fixation of new gene duplicates. Using the Drosophila Global Diversity Lines (GDL), we have combined genome-wide SNP polymorphism data with a novel set of Copy Number Variant calls and gene expression profiles to characterize the polymorphic phase of new genes. We found that approximately half of the roughly 500 new complete gene duplications segregating in the GDL lead to significant increases in the expression levels of the duplicated genes, and that these duplications are more likely to be found at lower frequencies, suggesting a negative impact on fitness. However, we also found that half of the gene duplications that are fixed or close to fixation in at least one of the five populations in our study show signs of being under positive selection, and that these duplications are likely beneficial because of dosage effects, with a possible role for additional mutations in two duplications. Our work suggests that in Drosophila, theoretical models that posit that gene duplications are immediately beneficial and fixed by positive selection are most relevant to explain the long-term evolution of gene duplications in this species.},
   author = {Margarida Cardoso-Moreira and J. Roman Arguello and Srikanth Gottipati and L. G. Harshman and Jennifer K. Grenier and Andrew G. Clark},
   %doi = {10.1101/gr.199323.115},
   %isbn = {1088-9051},
   issn = {15495469},
   journal = {Genome Research},
   pmid = {27197209},
   title = {Evidence for the fixation of gene duplications by positive selection in Drosophila},
   year = {2016},
}
@article{Carduso2011,
   author = {Margarida Cardoso-moreira and J J Emerson and Andrew G Clark and Manyuan Long},
   %doi = {10.1371/journal.pgen.1002340},
   issue = {11},
   title = {Drosophila Duplication Hotspots Are Associated with Late-Replicating Regions of the Genome},
   volume = {7},
   year = {2011},
}
@article{Chapman2006,
   author = {Brad A Chapman and John E Bowers and Frank A Feltus and A. H. Paterson},
   %doi = {10.1073/pnas.0507782103},
   issn = {0027-8424},
   issue = {8},
   journal = {Proceedings of the National Academy of Sciences},
   %month = {2},
   pages = {2730-2735},
   title = {Buffering of crucial functions by paleologous duplicated genes may contribute cyclicality to angiosperm genome duplication},
   volume = {103},
   url = {http://www.pnas.org/cgi/doi/10.1073/pnas.0507782103},
   year = {2006},
}
@article{Chen1997,
   abstract = {Freezing avoidance conferred by different types of antifreeze proteins in various polar and subpolar fishes represents a remarkable example of cold adaptation, but how these unique proteins arose is unknown. We have found that the antifreeze glycoproteins (AFGPs) of the predominant Antarctic fish taxon, the notothenioids, evolved from a pancreatic trypsinogen. We have determined the likely evolutionary process by which this occurred through characterization and analyses of notothenioid AFGP and trypsinogen genes. The primordial AFGP gene apparently arose through recruitment of the 5' and 3' ends of an ancestral trypsinogen gene, which provided the secretory signal and the 3' untranslated region, respectively, plus de novo amplification of a 9-nt Thr-Ala-Ala coding element from the trypsinogen progenitor to create a new protein coding region for the repetitive tripeptide backbone of the antifreeze protein. The small sequence divergence (4-7\%) between notothenioid AFGP and trypsinogen genes indicates that the transformation of the proteinase gene into the novel ice-binding protein gene occurred quite recently, about 5-14 million years ago (mya), which is highly consistent with the estimated times of the freezing of the Antarctic Ocean at 10-14 mya, and of the main phyletic divergence of the AFGP-bearing notothenioid families at 7-15 mya. The notothenioid trypsinogen to AFGP conversion is the first clear example of how an old protein gene spawned a new gene for an entirely new protein with a new function. It also represents a rare instance in which protein evolution, organismal adaptation, and environmental conditions can be linked directly.},
   author = {L. Chen and A. L. DeVries and C.-H. C. Cheng},
   %doi = {10.1073/pnas.94.8.3811},
   issn = {0027-8424},
   issue = {8},
   journal = {Proceedings of the National Academy of Sciences},
   %month = {4},
   pages = {3811-3816},
   title = {Evolution of antifreeze glycoprotein gene from a trypsinogen gene in Antarctic notothenioid fish},
   volume = {94},
   url = {http://www.pnas.org/cgi/doi/10.1073/pnas.94.8.3811},
   year = {1997},
}
@article{Chen2010,
   author = {S. Chen and Y. E. Zhang and M. Long},
   %doi = {10.1126/science.1196380},
   issn = {0036-8075},
   issue = {6011},
   journal = {Science},
   %month = {12},
   pages = {1682-1685},
   title = {New Genes in Drosophila Quickly Become Essential},
   volume = {330},
   url = {https://www.sciencemag.org/lookup/doi/10.1126/science.1196380},
   year = {2010},
}
@article{Conserved2014,
   author = {Highly Conserved and Noncoding Sequences},
   %doi = {10.1093/gbe/evu156},
   issue = {8},
   keywords = {drosophila melanogaster,fast-evolving genes,replication timing},
   pages = {2050-2060},
   title = {Underreplicated Regions in Drosophila melanogaster Are},
   volume = {6},
   year = {2014},
}
@article{Cosentino2019,
   abstract = {Motivation Orthology inference constitutes a common base of many genome-based studies, as a pre-requisite for annotating new genomes, finding target genes for biotechnological applications and revealing the evolutionary history of life. Although its importance keeps rising with the ever-growing number of sequenced genomes, existing tools are computationally demanding and difficult to employ. Results Here, we present SonicParanoid, which is faster than, but comparably accurate to, the well-established tools with a balanced precision-recall trade-off. Furthermore, SonicParanoid substantially relieves the difficulties of orthology inference for those who need to construct and maintain their own genomic datasets. Availability and implementation SonicParanoid is available with a GNU GPLv3 license on the Python Package Index and BitBucket. Documentation is available at http://iwasakilab.bs.s.u-Tokyo.ac.jp/sonicparanoid.},
   author = {Salvatore Cosentino and Wataru Iwasaki},
   %doi = {10.1093/bioinformatics/bty631},
   issn = {14602059},
   issue = {1},
   journal = {Bioinformatics},
   pages = {149-151},
   pmid = {30032301},
   title = {SonicParanoid: Fast, accurate and easy orthology inference},
   volume = {35},
   year = {2019},
}
@article{Davis2004,
   abstract = {A central goal in genome biology is to understand the origin and maintenance of genic diversity. Over evolutionary time, each gene's contribution to the genic content of an organism depends not only on its probability of long-term survival, but also on its propensity to generate duplicates that are themselves capable of long-term survival. In this study we investigate which types of genes are likely to generate functional and persistent duplicates. We demonstrate that genes that have generated duplicates in the C. elegans and S. cerevisiae genomes were 25\%-50\% more constrained prior to duplication than the genes that failed to leave duplicates. We further show that conserved genes have been consistently prolific in generating duplicates for hundreds of millions of years in these two species. These findings reveal one way in which gene duplication shapes the content of eukaryotic genomes. Our finding that the set of duplicate genes is biased has important implications for genome-scale studies.},
   author = {Jerel C. Davis and Dmitri A. Petrov},
   %doi = {10.1371/journal.pbio.0020055},
   editor = {Ken H. Wolfe},
   %isbn = {1545-7885 (Electronic)},
   issn = {1545-7885},
   issue = {3},
   journal = {PLoS Biology},
   %month = {3},
   pages = {e55},
   pmid = {15024414},
   title = {Preferential Duplication of Conserved Proteins in Eukaryotic Genomes},
   volume = {2},
   url = {http://dx.plos.org/10.1371/journal.pbio.0020055 https://dx.plos.org/10.1371/journal.pbio.0020055},
   year = {2004},
}
@article{DeSmet2013,
   abstract = {The importance of gene gain through duplication has long been appreciated. In contrast, the importance of gene loss has only recently attracted attention. Indeed, studies in organisms ranging from plants to worms and humans suggest that duplication of some genes might be better tolerated than that of others. Here we have undertaken a large-scale study to investigate the existence of duplication-resistant genes in the sequenced genomes of 20 flowering plants. We demonstrate that there is a large set of genes that is convergently restored to single-copy status following multiple genome-wide and smaller scale duplication events. We rule out the possibility that such a pattern could be explained by random gene loss only and therefore propose that there is selection pressure to preserve such genes as singletons. This is further substantiated by the observation that angiosperm single-copy genes do not comprise a random fraction of the genome, but instead are often involved in essential housekeeping functions that are highly conserved across all eukaryotes. Furthermore, singlecopy genes are generally expressed more highly and in more tissues than non-single-copy genes, and they exhibit higher sequence conservation. Finally, we propose different hypotheses to explain their resistance against duplication.},
   author = {R. De Smet and K. L. Adams and K. Vandepoele and M. C. E. Van Montagu and S. Maere and Y. Van de Peer},
   %doi = {10.1073/pnas.1300127110},
   issn = {0027-8424},
   issue = {8},
   journal = {Proceedings of the National Academy of Sciences},
   keywords = {Evolution,Gene duplication,Polyploidy},
   %month = {2},
   pages = {2898-2903},
   pmid = {23382190},
   title = {Convergent gene loss following gene and genome duplications creates single-copy families in flowering plants},
   volume = {110},
   url = {http://www.pnas.org/cgi/doi/10.1073/pnas.1300127110},
   year = {2013},
}
@article{Dobin2013,
   abstract = {Motivation: Accurate alignment of high-throughput RNA-seq data is a challenging and yet unsolved problem because of the non-contiguous transcript structure, relatively short read lengths and constantly increasing throughput of the sequencing technologies. Currently available RNA-seq aligners suffer from high mapping error rates, low mapping speed, read length limitation and mapping biases.Results: To align our large (>80 billon reads) ENCODE Transcriptome RNA-seq dataset, we developed the Spliced Transcripts Alignment to a Reference (STAR) software based on a previously undescribed RNA-seq alignment algorithm that uses sequential maximum mappable seed search in uncompressed suffix arrays followed by seed clustering and stitching procedure. STAR outperforms other aligners by a factor of >50 in mapping speed, aligning to the human genome 550 million 2 × 76 bp paired-end reads per hour on a modest 12-core server, while at the same time improving alignment sensitivity and precision. In addition to unbiased de novo detection of canonical junctions, STAR can discover non-canonical splices and chimeric (fusion) transcripts, and is also capable of mapping full-length RNA sequences. Using Roche 454 sequencing of reverse transcription polymerase chain reaction amplicons, we experimentally validated 1960 novel intergenic splice junctions with an 80-90\% success rate, corroborating the high precision of the STAR mapping strategy. © The Author(s) 2012. Published by Oxford University Press.},
   author = {Alexander Dobin and Carrie A. Davis and Felix Schlesinger and Jorg Drenkow and Chris Zaleski and Sonali Jha and Philippe Batut and Mark Chaisson and Thomas R. Gingeras},
   %doi = {10.1093/bioinformatics/bts635},
   issn = {13674803},
   issue = {1},
   journal = {Bioinformatics},
   %month = {1},
   pages = {15-21},
   pmid = {23104886},
   title = {STAR: Ultrafast universal RNA-seq aligner},
   volume = {29},
   year = {2013},
}
@article{Edgar2004,
   abstract = {We describe MUSCLE, a new computer program for creating multiple alignments of protein sequences. Elements of the algorithm include fast distance estimation using kmer counting, progressive alignment using a new profile function we call the log-expectation score, and refinement using tree-dependent restricted partitioning. The speed and accuracy of MUSCLE are compared with T-Coffee, MAFFT and CLUSTALW on four test sets of reference alignments: BAliBASE, SABmark, SMART and a new benchmark, PREFAB. MUSCLE achieves the highest, or joint highest, rank in accuracy on each of these sets. Without refinement, MUSCLE achieves average accuracy statistically indistinguishable from T-Coffee and MAFFT, and is the fastest of the tested methods for large numbers of sequences, aligning 5000 sequences of average length 350 in 7 min on a current desktop computer. The MUSCLE program, source code and PREFAB test data are freely available at http://www.drive5.com/muscle. © Oxford University Press 20004; all rights reserved.},
   author = {Robert C. Edgar},
   %doi = {10.1093/nar/gkh340},
   issn = {03051048},
   issue = {5},
   journal = {Nucleic Acids Research},
   pages = {1792-1797},
   pmid = {15034147},
   title = {MUSCLE: Multiple sequence alignment with high accuracy and high throughput},
   volume = {32},
   year = {2004},
}
@article{Emms2019,
   abstract = {Here, we present a major advance of the OrthoFinder method. This extends OrthoFinder’s high accuracy orthogroup inference to provide phylogenetic inference of orthologs, rooted gene trees, gene duplication events, the rooted species tree, and comparative genomics statistics. Each output is benchmarked on appropriate real or simulated datasets, and where comparable methods exist, OrthoFinder is equivalent to or outperforms these methods. Furthermore, OrthoFinder is the most accurate ortholog inference method on the Quest for Orthologs benchmark test. Finally, OrthoFinder’s comprehensive phylogenetic analysis is achieved with equivalent speed and scalability to the fastest, score-based heuristic methods. OrthoFinder is available at https://github.com/davidemms/OrthoFinder .},
   author = {David M. Emms and Steven Kelly},
   %doi = {10.1186/s13059-019-1832-y},
   issn = {1474-760X},
   issue = {1},
   journal = {Genome Biology},
   keywords = {comparative genomics,gene duplication,gene tree inference,ortholog inference},
   %month = {12},
   pages = {238},
   title = {OrthoFinder: phylogenetic orthology inference for comparative genomics},
   volume = {20},
   url = {https://genomebiology.biomedcentral.com/articles/10.1186/s13059-019-1832-y},
   year = {2019},
}
@article{Force1999,
   abstract = {The origin of organismal complexity is generally thought to be tightly coupled to the evolution of new gene functions arising subsequent to gene duplication. Under the classical model for the evolution of duplicate genes, one member of the duplicated pair usually degenerates within a few million years by accumulating deleterious mutations, while the other duplicate retains the original function. This model further predicts that on rare occasions, one duplicate may acquire a new adaptive function, resulting in the preservation of both members of the pair, one with the new function and the other retaining the old. However, empirical data suggest that a much greater proportion of gene duplicates is preserved than predicted by the classical model. Here we present a new conceptual framework for understanding the evolution of duplicate genes that may help explain this conundrum. Focusing on the regulatory complexity of eukaryotic genes, we show how complementary degenerative mutations in different regulatory elements of duplicated genes can facilitate the preservation of both duplicates, thereby increasing long-term opportu-nities for the evolution of new gene functions. The duplication-degeneration-complementation (DDC) model predicts that (1) degenerative mutations in regulatory elements can increase rather than reduce the probability of duplicate gene preservation and (2) the usual mechanism of duplicate gene preservation is the partitioning of ancestral functions rather than the evolution of new functions. We present several examples (including analysis of a new engrailed gene in zebrafish) that appear to be consistent with the DDC model, and we suggest several analytical and experimental approaches for determining whether the complementary loss of gene subfunctions or the acquisition of novel functions are likely to be the primary mechanisms for the preservation of gene duplicates. For a newly duplicated paralog, survival depends on the outcome of the race between entropic decay and chance acquisition of an advantageous regulatory mutation. Sidow (1996, p. 717) On one hand, it may fix an advantageous allele giving it a slightly different, and selectable, function from its original copy. This initial fixation provides substantial protection against future fixation of null mutations, allowing additional mutations to accumulate that refine functional differentiation. Alternatively, a duplicate locus can instead first fix a null allele, becoming a pseudogene. Walsh (1995, p. 426) Duplicated genes persist only if mutations create new and essential protein functions, an event that is predicted to occur rarely.},
   author = {Allan Force and Michael Lynch and F. Bryan Pickett and Angel Amores and Yi Lin Yan and John Postlethwait},
   issn = {00166731},
   issue = {4},
   journal = {Genetics},
   pages = {1531-1545},
   title = {Preservation of duplicate genes by complementary, degenerative mutations},
   volume = {151},
   year = {1999},
}
@article{Galtier2006,
   author = {Nicolas Galtier and Eric Bazin and Nicolas Bierne},
   %doi = {10.1534/genetics.105.046524},
   issue = {January},
   pages = {221-228},
   title = {GC-Biased Segregation of Noncoding Polymorphisms in Drosophila},
   volume = {228},
   year = {2006},
}
@article{Guan2007,
   abstract = {Gene duplication can occur on two scales: whole-genome duplications (WGD) and smaller-scale duplications (SSD) involving individual genes or genomic segments. Duplication may result in functionally redundant genes or diverge in function through neofunctionalization or subfunctionalization. The effect of duplication scale on functional evolution has not yet been explored, probably due to the lack of global knowledge of protein function and different times of duplication events. To address this question, we used integrated Bayesian analysis of diverse functional genomic data to accurately evaluate the extent of functional similarity and divergence between paralogs on a global scale. We found that paralogs resulting from the whole-genome duplication are more likely to share interaction partners and biological functions than smaller-scale duplicates, independent of sequence similarity. In addition, WGD paralogs show lower frequency of essential genes and higher synthetic lethality rate, but instead diverge more in expression pattern and upstream regulatory region. Thus, our analysis demonstrates that WGD paralogs generally have similar compensatory functions but diverging expression patterns, suggesting a potential of distinct evolutionary scenarios for paralogs that arose through different duplication mechanisms. Furthermore, by identifying these functional disparities between the two types of duplicates, we reconcile previous disputes on the relationship between sequence divergence and expression divergence or essentiality.},
   author = {Yuanfang Guan and Maitreya J. Dunham and Olga G. Troyanskaya},
   %doi = {10.1534/genetics.106.064329},
   %isbn = {0016-6731 (Print)\r0016-6731 (Linking)},
   issn = {0016-6731},
   issue = {2},
   journal = {Genetics},
   %month = {2},
   pages = {933-943},
   pmid = {17151249},
   title = {Functional Analysis of Gene Duplications in Saccharomyces cerevisiae},
   volume = {175},
   url = {http://www.genetics.org/lookup/doi/10.1534/genetics.106.064329},
   year = {2007},
}
@article{Haddrill2005,
   author = {Penelope R Haddrill and Brian Charlesworth and Daniel L Halligan and Peter Andolfatto},
   %doi = {10.1186/gb-2005-6-8-r67},
   issue = {8},
   title = {Patterns of intron sequence evolution in Drosophila are dependent upon length and GC content},
   volume = {6},
   year = {2005},
}
@article{Hakes2007,
   abstract = {BACKGROUND: Genes in populations are in constant flux, being gained through duplication and occasionally retained or, more frequently, lost from the genome. In this study we compare pairs of identifiable gene duplicates generated by small-scale (predominantly single-gene) duplications with those created by a large-scale gene duplication event (whole-genome duplication) in the yeast Saccharomyces cerevisiae.\n\nRESULTS: We find a number of quantifiable differences between these data sets. Whole-genome duplicates tend to exhibit less profound phenotypic effects when deleted, are functionally less divergent, and are associated with a different set of functions than their small-scale duplicate counterparts. At first sight, either of these latter two features could provide a plausible mechanism by which the difference in dispensability might arise. However, we uncover no evidence suggesting that this is the case. We find that the difference in dispensability observed between the two duplicate types is limited to gene products found within protein complexes, and probably results from differences in the relative strength of the evolutionary pressures present following each type of duplication event.\n\nCONCLUSION: Genes, and the proteins they specify, originating from small-scale and whole-genome duplication events differ in quantifiable ways. We infer that this is not due to their association with different functional categories; rather, it is a direct result of biases in gene retention.},
   author = {Luke Hakes and John W Pinney and Simon C Lovell and Stephen G Oliver and David L Robertson},
   %doi = {10.1186/gb-2007-8-10-r209},
   %isbn = {1465-6914 (Electronic)\n1465-6906 (Linking)},
   issn = {1465-6906},
   issue = {10},
   journal = {Genome Biology},
   pages = {R209},
   pmid = {17916239},
   title = {All duplicates are not equal: the difference between small-scale and genome duplication},
   volume = {8},
   url = {http://genomebiology.biomedcentral.com/articles/10.1186/gb-2007-8-10-r209},
   year = {2007},
}
@article{Heames2020,
   author = {Brennen Heames and Jonathan Schmitz and Erich Bornberg},
   %doi = {10.1007/s00239-020-09939-z},
   issn = {1432-1432},
   issue = {4},
   journal = {Journal of Molecular Evolution},
   keywords = {Gene emergence,De novo gene,Orphan gene,Intrinsic,de novo gene,drosophila,gene emergence,intrinsic disorder,orphan gene,protein evolution},
   pages = {382-398},
   publisher = {Springer US},
   title = {A Continuum of Evolving De Novo Genes Drives Protein\-Coding Novelty in Drosophila},
   volume = {88},
   url = {https://doi.org/10.1007/s00239-020-09939-z},
   year = {2020},
}
@article{Heger2007,
   author = {Andreas Heger and Chris P Ponting},
   %doi = {10.1101/gr.6249707.},
   pages = {1837-1849},
   title = {Evolutionary rate analyses of orthologs and paralogs from 12 Drosophila genomes},
   year = {2007},
}
@article{Hittinger2007,
   abstract = {How gene duplication and divergence contribute to genetic novelty and adaptation has been of intense interest, but experimental evidence has been limited. The genetic switch controlling the yeast galactose use pathway includes two paralogous genes in Saccharomyces cerevisiae that encode a co-inducer (GAL3) and a galactokinase (GAL1). These paralogues arose from a single bifunctional ancestral gene as is still present in Kluyveromyces lactis. To determine which evolutionary processes shaped the evolution of the two paralogues, here we assess the effects of precise replacement of coding and non-coding sequences on organismal fitness. We suggest that duplication of the ancestral bifunctional gene allowed for the resolution of an adaptive conflict between the transcriptional regulation of the two gene functions. After duplication, previously disfavoured binding site configurations evolved that divided the regulation of the ancestral gene into two specialized genes, one of which ultimately became one of the most tightly regulated genes in the genome.},
   author = {Chris Todd Hittinger and Sean B. Carroll},
   %doi = {10.1038/nature06151},
   issn = {0028-0836},
   issue = {7163},
   journal = {Nature},
   %month = {10},
   pages = {677-681},
   title = {Gene duplication and the adaptive evolution of a classic genetic switch},
   volume = {449},
   url = {http://www.nature.com/doifinder/10.1038/nature06151},
   year = {2007},
}
@article{Hoang2018,
   abstract = {The standard bootstrap (SBS), despite being computationally intensive, is widely used in maximum likelihood phylogenetic analyses. We recently proposed the ultrafast bootstrap approximation (UFBoot) to reduce computing time while achieving more unbiased branch supports than SBS under mild model violations. UFBoot has been steadily adopted as an efficient alternative to SBS and other bootstrap approaches. Here, we present UFBoot2, which substantially accelerates UFBoot and reduces the risk of overestimating branch supports due to polytomies or severe model violations. Additionally, UFBoot2 provides suitable bootstrap resampling strategies for phylogenomic data. UFBoot2 is 778 and 8.4 times (median) faster than SBS and RAxML rapid bootstrap on tested datasets, respectively. UFBoot2 is implemented in the IQ-TREE software package version 1.6 and freely available at http://www.iqtree.org.},
   author = {Diep Thi Hoang and Olga Chernomor and Arndt von Haeseler and Bui Quang Minh and Le Sy Vinh},
   %doi = {10.1093/molbev/msx281},
   issn = {0737-4038},
   issue = {2},
   journal = {Molecular Biology and Evolution},
   keywords = {Maximum likelihood,Model violation,Phylogenetic inference,Ultrafast bootstrap},
   %month = {2},
   pages = {518-522},
   title = {UFBoot2: Improving the Ultrafast Bootstrap Approximation},
   volume = {35},
   url = {https://academic.oup.com/mbe/article/35/2/518/4565479},
   year = {2018},
}
@article{HuertaCepas2016,
   abstract = {The Environment for Tree Exploration (ETE) is a computational framework that simplifies the reconstruction, analysis, and visualization of phylogenetic trees and multiple sequence alignments. Here, we present ETE v3, featuring numerous improvements in the underlying library of methods, and providing a novel set of standalone tools to perform common tasks in comparative genomics and phylogenetics. The new features include (i) building gene-based and supermatrix-based phylogenies using a single command, (ii) testing and visualizing evolutionary models, (iii) calculating distances between trees of different size or including duplications, and (iv) providing seamless integration with the NCBI taxonomy database. ETE is freely available at http://etetoolkit.org.},
   author = {Jaime Huerta-Cepas and François Serra and Peer Bork},
   %doi = {10.1093/molbev/msw046},
   issn = {15371719},
   issue = {6},
   journal = {Molecular Biology and Evolution},
   keywords = {Hypothesis testing,NCBI taxonomy,Phylogenetics,Phylogenomics,Tree comparison,tree visualization},
   pages = {1635-1638},
   pmid = {26921390},
   title = {ETE 3: Reconstruction, Analysis, and Visualization of Phylogenomic Data},
   volume = {33},
   year = {2016},
}
@article{Jiang2013,
   abstract = {The evolution of genes and genomes after polyploidization has been the subject of extensive studies in evolutionary biology and plant sciences. While a significant number of duplicated genes are rapidly removed during a process called fractionation, which operates after the whole-genome duplication (WGD), another considerable number of genes are retained preferentially, leading to the phenomenon of biased gene retention. However, the evolutionary mechanisms underlying gene retention after WGD remain largely unknown. Through genome-wide analyses of sequence and functional data, we comprehensively investigated the relationships between gene features and the retention probability of duplicated genes after WGDs in six plant genomes, Arabidopsis (Arabidopsis thaliana), poplar (Populus trichocarpa), soybean (Glycine max), rice (Oryza sativa), sorghum (Sorghum bicolor), and maize (Zea mays). The results showed that multiple gene features were correlated with the probability of gene retention. Using a logistic regression model based on principal component analysis, we resolved evolutionary rate, structural complexity, and GC3 content as the three major contributors to gene retention. Cluster analysis of these features further classified retained genes into three distinct groups in terms of gene features and evolutionary behaviors. Type I genes are more prone to be selected by dosage balance; type II genes are possibly subject to subfunctionalization; and type III genes may serve as potential targets for neofunctionalization. This study highlights that gene features are able to act jointly as primary forces when determining the retention and evolution of WGD-derived duplicated genes in flowering plants. These findings thus may help to provide a resolution to the debate on different evolutionary models of gene fates after WGDs.},
   author = {Wk Jiang and Yl Liu and Eh Xia and Lz Gao},
   %doi = {10.1104/pp.112.200147},
   issn = {0032-0889},
   issue = {4},
   journal = {PLANT PHYSIOLOGY},
   %month = {4},
   pages = {1844-1861},
   title = {Prevalent Role of Gene Features in Determining Evolutionary Fates of Whole-Genome Duplication Duplicated Genes in Flowering Plants},
   volume = {161},
   url = {http://www.plantphysiol.org/cgi/doi/10.1104/pp.112.200147},
   year = {2013},
}
@article{Jiang2017,
   author = {Xueyuan Jiang and Raquel Assis},
   %doi = {10.1093/molbev/msx230},
   issue = {12},
   keywords = {duplicate genes,functional evolution,neofunctionalization,paralogs,subfunctionalization},
   pages = {3089-3098},
   title = {Natural Selection Drives Rapid Functional Evolution of Young Drosophila Duplicate Genes},
   volume = {34},
   year = {2017},
}
@article{Kalyaanamoorthy2017,
   abstract = {Model-based molecular phylogenetics plays an important role in comparisons of genomic data, and model selection is a key step in all such analyses. We present ModelFinder, a fast model-selection method that greatly improves the accuracy of phylogenetic estimates by incorporating a model of rate heterogeneity across sites not previously considered in this context and by allowing concurrent searches of model space and tree space.},
   author = {Subha Kalyaanamoorthy and Bui Quang Minh and Thomas K.F. Wong and Arndt Von Haeseler and Lars S. Jermiin},
   %doi = {10.1038/nmeth.4285},
   issn = {15487105},
   issue = {6},
   journal = {Nature Methods},
   pages = {587-589},
   pmid = {28481363},
   title = {ModelFinder: Fast model selection for accurate phylogenetic estimates},
   volume = {14},
   year = {2017},
}
@article{Li2019,
   abstract = {Segmental duplications are an important class of mutations. Because a large proportion of segmental duplications may often be strongly deleterious, high frequency or fixed segmental duplications may represent only a tiny fraction of the mutational input. To understand the emergence and elimination of segmental duplications, we survey polymorphic duplications, including tandem and interspersed duplications, in natural populations of Drosophila by haploid embryo genomes. As haploid embryos are not expected to be heterozygous, the genome, sites of heterozygosity (referred to as pseudoheterozygous sites [PHS]), may likely represent recent duplications that have acquired new mutations. Among the 29 genomes of Drosophila melanogaster, we identify 2,282 polymorphic PHS duplications (linked PHS regions) in total or 154 PHS duplications per genome. Most PHS duplications are small (83.4\% < 500 bp), Drosophila melanogaster lineage specific, and strain specific (72.6\% singletons). The excess of the observed singleton PHS duplications deviates significantly from the neutral expectation, suggesting that most PHS duplications are strongly deleterious. In addition, these small segmental duplications are not evenly distributed in genomic regions and less common in noncoding functional element regions. The underrepresentation in RNA polymerase II binding sites and regions with active histone modifications is correlated with ages of duplications. In conclusion, small segmental duplications occur frequently in Drosophila but rapidly eliminated by natural selection.},
   author = {Juan Li and Lan Jiang and Chung I. Wu and Xuemei Lu and Shu Fang and Chau Ti Ting},
   %doi = {10.1093/gbe/evz011},
   issn = {17596653},
   issue = {2},
   journal = {Genome Biology and Evolution},
   keywords = {Haploid genome,Isogenic genome,Polymorphic duplication,Pseudoheterozygous site,Purifying selection},
   pages = {486-496},
   pmid = {30689862},
   title = {Small segmental duplications in Drosophila-high rate of emergence and elimination},
   volume = {11},
   year = {2019},
}
@report{Li2011,
   abstract = {Background: RNA-Seq is revolutionizing the way transcript abundances are measured. A key challenge in transcript quantification from RNA-Seq data is the handling of reads that map to multiple genes or isoforms. This issue is particularly important for quantification with de novo transcriptome assemblies in the absence of sequenced genomes, as it is difficult to determine which transcripts are isoforms of the same gene. A second significant issue is the design of RNA-Seq experiments, in terms of the number of reads, read length, and whether reads come from one or both ends of cDNA fragments. Results: We present RSEM, an user-friendly software package for quantifying gene and isoform abundances from single-end or paired-end RNA-Seq data. RSEM outputs abundance estimates, 95\% credibility intervals, and visualization files and can also simulate RNA-Seq data. In contrast to other existing tools, the software does not require a reference genome. Thus, in combination with a de novo transcriptome assembler, RSEM enables accurate transcript quantification for species without sequenced genomes. On simulated and real data sets, RSEM has superior or comparable performance to quantification methods that rely on a reference genome. Taking advantage of RSEM's ability to effectively use ambiguously-mapping reads, we show that accurate gene-level abundance estimates are best obtained with large numbers of short single-end reads. On the other hand, estimates of the relative frequencies of isoforms within single genes may be improved through the use of paired-end reads, depending on the number of possible splice forms for each gene.},
   author = {Bo Li and Colin N Dewey},
   title = {RSEM: accurate transcript quantification from RNA-Seq data with or without a reference genome},
   url = {http://www.biomedcentral.com/1471-2105/12/323},
   year = {2011},
}
@article{Liu2007,
   abstract = {In order to survive under extremely cold environments, many organisms produce antifreeze proteins (AFPs). AFPs inhibit the growth of ice crystals and protect organisms from freezing damage. Fish AFPs can be classified into five distinct types based on their structures. Here we report the structure of herring AFP (hAFP), a Ca(2+)-dependent fish type II AFP. It exhibits a fold similar to the C-type (Ca(2+)-dependent) lectins with unique ice-binding features. The 1.7 A crystal structure of hAFP with bound Ca(2+) and site-directed mutagenesis reveal an ice-binding site consisting of Thr96, Thr98 and Ca(2+)-coordinating residues Asp94 and Glu99, which initiate hAFP adsorption onto the [10-10] prism plane of the ice lattice. The hAFP-ice interaction is further strengthened by the bound Ca(2+) through the coordination with a water molecule of the ice lattice. This Ca(2+)-coordinated ice-binding mechanism is distinct from previously proposed mechanisms for other AFPs. However, phylogenetic analysis suggests that all type II AFPs evolved from the common ancestor and developed different ice-binding modes. We clarify the evolutionary relationship of type II AFPs to sugar-binding lectins.},
   author = {Yang Liu and Zhengjun Li and Qingsong Lin and Jan Kosinski and J. Seetharaman and Janusz M. Bujnicki and J. Sivaraman and Choy-Leong Hew},
   %doi = {10.1371/journal.pone.0000548},
   editor = {Martin Egli},
   issn = {1932-6203},
   issue = {6},
   journal = {PLoS ONE},
   %month = {6},
   pages = {e548},
   title = {Structure and Evolutionary Origin of Ca2+-Dependent Herring Type II Antifreeze Protein},
   volume = {2},
   url = {https://dx.plos.org/10.1371/journal.pone.0000548},
   year = {2007},
}
@article{Makino2010,
   abstract = {About 30\% of protein-coding genes in the human genome are related through two whole genome duplication (WGD) events. Although WGD is often credited with great evolutionary impor-tance, the processes governing the retention of these genes and their biological significance remain unclear. One increasingly pop-ular hypothesis is that dosage balance constraints are a major determinant of duplicate gene retention. We test this hypothesis and show that WGD-duplicated genes (ohnologs) have rarely experienced subsequent small-scale duplication (SSD) and are also refractory to copy number variation (CNV) in human populations and are thus likely to be sensitive to relative quantities (i.e., they are dosage-balanced). By contrast, genes that have experienced SSD in the vertebrate lineage are more likely to also display CNV. This supports the hypothesis of biased retention of dosage-balanced genes after WGD. We also show that ohnologs have a strong association with human disease. In particular, Down Syndrome (DS) caused by trisomy 21 is widely assumed to be caused by dosage effects, and 75\% of previously reported candidate genes for this syndrome are ohnologs that experienced no other copy number changes. We propose the remaining dosage-balanced ohnologs on chromosome 21 as candidate DS genes. These observations clearly show a persistent resistance to dose changes in genes duplicated by WGD. Dosage balance constraints simultaneously explain duplicate gene retention and essentiality after WGD.},
   author = {Takashi Makino and A. McLysaght},
   %doi = {10.1073/pnas.0914697107},
   issn = {0027-8424},
   issue = {20},
   journal = {Proceedings of the National Academy of Sciences},
   %month = {5},
   pages = {9270-9274},
   title = {Ohnologs in the human genome are dosage balanced and frequently associated with disease},
   volume = {107},
   url = {http://www.pnas.org/cgi/doi/10.1073/pnas.0914697107},
   year = {2010},
}
@article{Marais2004,
   author = {Gabriel Marais and Tomislav Domazet-losˇ and Diethard Tautz and Brian Charlesworth},
   %doi = {10.1007/s00239-004-2671-2},
   keywords = {codon usage,drosophila,recombination,substitution rate},
   pages = {771-779},
   title = {Correlated Evolution of Synonymous and Nonsynonymous Sites in Drosophila},
   year = {2004},
}
@article{Martin2011,
   author = {Marcel Martin},
   %doi = {10.14806/ej.17.1.200},
   issn = {2226-6089},
   issue = {1},
   journal = {EMBnet.journal},
   %month = {5},
   pages = {10},
   title = {Cutadapt removes adapter sequences from high-throughput sequencing reads},
   volume = {17},
   url = {http://journal.embnet.org/index.php/embnetjournal/article/view/200},
   year = {2011},
}
@article{Minh2020,
   abstract = {IQ-TREE (http://www.iqtree.org, last accessed February 6, 2020) is a user-friendly and widely used software package for phylogenetic inference using maximum likelihood. Since the release of version 1 in 2014, we have continuously expanded IQ-TREE to integrate a plethora of new models of sequence evolution and efficient computational approaches of phylogenetic inference to deal with genomic data. Here, we describe notable features of IQ-TREE version 2 and highlight the key advantages over other software.},
   author = {Bui Quang Minh and Heiko A. Schmidt and Olga Chernomor and Dominik Schrempf and Michael D. Woodhams and Arndt Von Haeseler and Robert Lanfear and Emma Teeling},
   %doi = {10.1093/molbev/msaa015},
   issn = {15371719},
   issue = {5},
   journal = {Molecular Biology and Evolution},
   keywords = {maximum likelihood,models of sequence evolution,phylogenetics,phylogenomics},
   pages = {1530-1534},
   pmid = {32011700},
   title = {IQ-TREE 2: New Models and Efficient Methods for Phylogenetic Inference in the Genomic Era},
   volume = {37},
   year = {2020},
}
@article{OToole2018,
   abstract = {An attractive and long-standing hypothesis regarding the evolution of genes after dupli-cation posits that the duplication event creates new evolutionary possibilities by releasing a copy of the gene from constraint. Apparent support was found in numerous analyses, particularly the observation of higher rates of evolution in duplicated as compared to sin-gleton genes. Could it, instead, be that more duplicable genes (owing to mutation, fixation or retention biases) are intrinsically faster evolving? To uncouple the measurement of rates of evolution from the determination of duplicate or singleton status, we measure the rates of evolution in singleton genes in outgroup primate lineages but classify these genes as to whether they have duplicated or not in a crown group of great apes. We find that rates of evolution are higher in duplicable genes prior to the duplication event. In part this is owing to a negative correlation between coding sequence length and rate of evolution, coupled with a bias towards smaller genes being more duplicable. The effect is masked by difference in ex-pression rate between duplicable genes and singletons. Additionally, in contradiction to the classical assumption, we find no convincing evidence for an increase in dN /dS after duplica-tion, nor for rate asymmetry between duplicates. We conclude that high rates of evolution of duplicated genes are not solely a consequence of the duplication event, but are rather a predictor of duplicability. These results are consistent with a model in which successful gene duplication events in mammals are skewed towards events of minimal phenotypic impact.},
   author = {Áine N O’Toole and Laurence D Hurst and Aoife McLysaght},
   %doi = {10.1093/molbev/msx270},
   issn = {0737-4038},
   issue = {1},
   journal = {Molecular Biology and Evolution},
   %month = {1},
   pages = {107-118},
   title = {Faster Evolving Primate Genes Are More Likely to Duplicate},
   volume = {35},
   url = {https://academic.oup.com/mbe/article/35/1/107/4554431},
   year = {2018},
}
@article{Osada2008,
   author = {Naoki Osada and Hideki Innan},
   %doi = {10.1371/journal.pgen.1000305},
   issue = {12},
   title = {Duplication and Gene Conversion in the Drosophila melanogaster Genome},
   volume = {4},
   year = {2008},
}
@article{Payne2019,
   author = {Bryan L Payne and David Alvarez-ponce},
   %doi = {10.1093/gbe/evz051},
   issue = {4},
   keywords = {codon usage,expression,gc content,multivariate analysis,tissue specificity},
   pages = {1054-1065},
   title = {GBE Codon Usage Differences among Genes Expressed in Different Tissues of Drosophila melanogaster},
   volume = {11},
   year = {2019},
}
@article{PradoMartinez2013,
   abstract = {Most great ape genetic variation remains uncharacterized; however, its study is critical for understanding population history, recombination, selection and susceptibility to disease. Here we sequence to high coverage a total of 79 wild- and captive-born individuals representing all six great ape species and seven subspecies and report 88.8 million single nucleotide polymorphisms. Our analysis provides support for genetically distinct populations within each species, signals of gene flow, and the split of common chimpanzees into two distinct groups: Nigeria-Cameroon/western and central/eastern populations. We find extensive inbreeding in almost all wild populations, with eastern gorillas being the most extreme. Inferred effective population sizes have varied radically over time in different lineages and this appears to have a profound effect on the genetic diversity at, or close to, genes in almost all species. We discover and assign 1,982 loss-of-function variants throughout the human and great ape lineages, determining that the rate of gene loss has not been different in the human branch compared to other internal branches in the great ape phylogeny. This comprehensive catalogue of great ape genome diversity provides a framework for understanding evolution and a resource for more effective management of wild and captive great ape populations. © 2013 Macmillan Publishers Limited. All rights reserved.},
   author = {Javier Prado-Martinez and Peter H. Sudmant and Jeffrey M. Kidd and Heng Li and Joanna L. Kelley and Belen Lorente-Galdos and Krishna R. Veeramah and August E. Woerner and Timothy D. O'Connor and Gabriel Santpere and Alexander Cagan and Christoph Theunert and Ferran Casals and Hafid Laayouni and Kasper Munch and Asger Hobolth and Anders E. Halager and Maika Malig and Jessica Hernandez-Rodriguez and Irene Hernando-Herraez and Kay Prüfer and Marc Pybus and Laurel Johnstone and Michael Lachmann and Can Alkan and Dorina Twigg and Natalia Petit and Carl Baker and Fereydoun Hormozdiari and Marcos Fernandez-Callejo and Marc Dabad and Michael L. Wilson and Laurie Stevison and Cristina Camprub and Tiago Carvalho and Aurora Ruiz-Herrera and Laura Vives and Marta Mele and Teresa Abello and Ivanela Kondova and Ronald E. Bontrop and Anne Pusey and Felix Lankester and John A. Kiyang and Richard A. Bergl and Elizabeth Lonsdorf and Simon Myers and Mario Ventura and Pascal Gagneux and David Comas and Hans Siegismund and Julie Blanc and Lidia Agueda-Calpena and Marta Gut and Lucinda Fulton and Sarah A. Tishkoff and James C. Mullikin and Richard K. Wilson and Ivo G. Gut and Mary Katherine Gonder and Oliver A. Ryder and Beatrice H. Hahn and Arcadi Navarro and Joshua M. Akey and Jaume Bertranpetit and David Reich and Thomas Mailund and Mikkel H. Schierup and Christina Hvilsom and Aida M. Andrés and Jeffrey D. Wall and Carlos D. Bustamante and Michael F. Hammer and Evan E. Eichler and Tomas Marques-Bonet},
   %doi = {10.1038/nature12228},
   issn = {00280836},
   issue = {7459},
   journal = {Nature},
   pages = {471-475},
   pmid = {23823723},
   title = {Great ape genetic diversity and population history},
   volume = {499},
   year = {2013},
}
@article{Qiao2018,
   author = {Xin Qiao and Hao Yin and Leiting Li and Runze Wang and Juyou Wu and Jun Wu and Shaoling Zhang},
   %doi = {10.3389/fpls.2018.00161},
   issn = {1664-462X},
   journal = {Frontiers in Plant Science},
   %month = {2},
   title = {Different Modes of Gene Duplication Show Divergent Evolutionary Patterns and Contribute Differently to the Expansion of Gene Families Involved in Important Fruit Traits in Pear (Pyrus bretschneideri)},
   volume = {9},
   url = {http://journal.frontiersin.org/article/10.3389/fpls.2018.00161/full},
   year = {2018},
}
@article{Reinhardt2013,
   abstract = {How non-coding DNA gives rise to new protein-coding genes (de novo genes) is not well understood. Recent work has revealed the origins and functions of a few de novo genes, but common principles governing the evolution or biological roles of these genes are unknown. To better define these principles, we performed a parallel analysis of the evolution and function of six putatively protein-coding de novo genes described in Drosophila melanogaster. Reconstruction of the transcriptional history of de novo genes shows that two de novo genes emerged from novel long non-coding RNAs that arose at least 5 MY prior to evolution of an open reading frame. In contrast, four other de novo genes evolved a translated open reading frame and transcription within the same evolutionary interval suggesting that nascent open reading frames (proto-ORFs), while not required, can contribute to the emergence of a new de novo gene. However, none of the genes arose from proto-ORFs that existed long before expression evolved. Sequence and structural evolution of de novo genes was rapid compared to nearby genes and the structural complexity of de novo genes steadily increases over evolutionary time. Despite the fact that these genes are transcribed at a higher level in males than females, and are most strongly expressed in testes, RNAi experiments show that most of these genes are essential in both sexes during metamorphosis. This lethality suggests that protein coding de novo genes in Drosophila quickly become functionally important. © 2013 Reinhardt et al.},
   author = {Josephine A. Reinhardt and Betty M. Wanjiru and Alicia T. Brant and Perot Saelao and David J. Begun and Corbin D. Jones},
   %doi = {10.1371/journal.pgen.1003860},
   issn = {15537390},
   issue = {10},
   journal = {PLoS Genetics},
   %month = {10},
   pmid = {24146629},
   title = {De Novo ORFs in Drosophila Are Important to Organismal Fitness and Evolved Rapidly from Previously Non-coding Sequences},
   volume = {9},
   year = {2013},
}
@article{Remm2001,
   abstract = {Orthologs are genes in different species that originate from a single gene in the last common ancestor of these species. Such genes have often retained identical biological roles in the present-day organisms. It is hence important to identify orthologs for transferring functional information between genes in different organisms with a high degree of reliability. For example, orthologs of human proteins are often functionally characterized in model organisms. Unfortunately, orthology analysis between human and e.g. invertebrates is often complex because of large numbers of paralogs within protein families. Paralogs that predate the species split, which we call out-paralogs, can easily be confused with true orthologs. Paralogs that arose after the species split, which we call in-paralogs, however, are bona fide orthologs by definition. Orthologs and in-paralogs are typically detected with phylogenetic methods, but these are slow and difficult to automate. Automatic clustering methods based on two-way best genome-wide matches on the other hand, have so far not separated in-paralogs from out-paralogs effectively. We present a fully automatic method for finding orthologs and inparalogs from two species. Ortholog clusters are seeded with a two-way best pairwise match, after which an algorithm for adding in-paralogs is applied. The method bypasses multiple alignments and phylogenetic trees, which can be slow and error-prone steps in classical ortholog detection. Still, it robustly detects complex orthologous relationships and assigns confidence values for both orthologs and in-paralogs. The program, called INPARANOID, was tested on all completely sequenced eukaryotic genomes. To assess the quality of INPARANOID results, ortholog clusters were generated from a dataset of worm and mammalian transmembrane proteins, and were compared to clusters derived by manual tree-based ortholog detection methods. This study led to the identification with a high degree of confidence of over a dozen novel worm-mammalian ortholog assignments that were previously undetected because of shortcomings of phylogenetic methods. A WWW server that allows searching for orthologs between human and several fully sequenced genomes is installed at http://www.cgb.ki.se/inparanoid/. This is the first comprehensive resource with orthologs of all fully sequenced eukaryotic genomes. Programs and tables of orthology assignments are available from the same location. © 2001 Academic Press.},
   author = {Maido Remm and Christian E.V. Storm and Erik L.L. Sonnhammer},
   %doi = {10.1006/jmbi.2000.5197},
   issn = {00222836},
   issue = {5},
   journal = {Journal of Molecular Biology},
   keywords = {Automatic clustering,Genome comparison,Orthologs,Paralogs},
   pages = {1041-1052},
   pmid = {11743721},
   title = {Automatic clustering of orthologs and in-paralogs from pairwise species comparisons},
   volume = {314},
   year = {2001},
}
@article{Rodri2000,
   author = {Francisco Rodrı and Rosa Tarrı and Francisco J Ayala},
   %doi = {10.1007/s002399910001},
   keywords = {among-,mutation bias,nonsynonymous,nucleotide composition,saltans,site rate heterogeneity,synonymous rate ratio,willistoni group},
   pages = {1-10},
   title = {Fluctuating Mutation Bias and the Evolution of Base Composition in Drosophila},
   year = {2000},
}
@article{Rodri1999,
   author = {Francisco Rodrı and Rosa Tarrı and Francisco J Ayala},
   keywords = {address for correspondence and,dro-,drosophila willistoni group,francisco rodrı,gc content,mutation pressure,relative-rate test,reprints,sophila saltans group},
   pages = {1710-1717},
   title = {Evidence for a High Ancestral GC Content in Drosophila},
   year = {1999},
}
@article{Seabold2010,
   abstract = {Statsmodels is a library for statistical and econometric analysis in Python. This paper discusses the current relationship between statistics and Python and open source more generally, outlining how the statsmodels package fills a gap in this relationship. An overview of statsmodels is provided, including a discussion of the overarching design and philosophy, what can be found in the package, and some usage examples. The paper concludes with a look at what the future holds.},
   author = {Skipper Seabold and Josef Perktold},
   %doi = {10.25080/majora-92bf1922-011},
   issue = {Scipy},
   journal = {Proceedings of the 9th Python in Science Conference},
   pages = {92-96},
   title = {Statsmodels: Econometric and Statistical Modeling with Python},
   year = {2010},
}
@article{Train2017,
   abstract = {Motivation: Accurate orthology inference is a fundamental step in many phylogenetics and comparative analysis. Many methods have been proposed, including OMA (Orthologous MAtrix). Yet substantial challenges remain, in particular in coping with fragmented genes or genes evolving at different rates after duplication, and in scaling to large datasets. With more and more genomes available, it is necessary to improve the scalability and robustness of orthology inference methods. Results: We present improvements in the OMA algorithm: (i) refining the pairwise orthology inference step to account for same-species paralogs evolving at different rates, and (ii) minimizing errors in the pairwise orthology verification step by testing the consistency of pairwise distance estimates, which can be problematic in the presence of fragmentary sequences. In addition we introduce a more scalable procedure for hierarchical orthologous group (HOG) clustering, which are several orders of magnitude faster on large datasets. Using the Quest for Orthologs consortium orthology benchmark service, we show that these changes translate into substantial improvement on multiple empirical datasets.},
   author = {Clément Marie Train and Natasha M. Glover and Gaston H. Gonnet and Adrian M. Altenhoff and Christophe Dessimoz},
   %doi = {10.1093/bioinformatics/btx229},
   issn = {14602059},
   issue = {14},
   journal = {Bioinformatics},
   pages = {i75-i82},
   pmid = {28881964},
   title = {Orthologous Matrix (OMA) algorithm 2.0: More robust to asymmetric evolutionary rates and more scalable hierarchical orthologous group inference},
   volume = {33},
   year = {2017},
}
@report{Tsai2008,
   abstract = {Most microbes have complex life cycles with multiple modes of reproduction that differ in their effects on DNA sequence variation. Population genomic analyses can therefore be used to estimate the relative frequencies of these different modes in nature. The life cycle of the wild yeast Saccharomyces paradoxus is complex, including clonal reproduction, outcrossing, and two different modes of inbreeding. To quantify these different aspects we analyzed DNA sequence variation in the third chromosome among 20 isolates from two populations. Measures of mutational and recombinational diversity were used to make two independent estimates of the population size. In an obligately sexual population these values should be approximately equal. Instead there is a discrepancy of about three orders of magnitude between our two estimates of population size, indicating that S. paradoxus goes through a sexual cycle approximately once in every 1,000 asexual generations. Chromosome III also contains the mating type locus (MAT), which is the most outbred part in the entire genome, and by comparing recombinational diversity as a function of distance from MAT we estimate the frequency of matings to be 94\% from within the same tetrad, 5\% with a clonemate after switching the mating type, and 1\% outcrossed. Our study illustrates the utility of population genomic data in quantifying life cycles. mating systems inbreeding sex nucleotide polymorphism linkage disequilibrium M icrobial life cycles are often difficult to study because the organisms involved are so small. Laboratory studies can reveal what a species is capable of doing, but give little information on the frequencies of different modes of reproduction in nature. Instead, we must look at patterns of DNA sequence variation to infer the reproductive system. Pioneered by studies in bacteria, genealogical analyses have been very fruitful in uncovering sex where sexual stages had not been seen, and cryptic species where only one taxon had been recorded (1-4). Quantifying the different aspects of the life cycle, however, has been difficult. Population genomic data now allow accurate measures of mutational and recombinational diversity, and theory predicts that these parameters can be used to estimate the frequencies of different modes of reproduction in the life cycle, including frequencies of sex, out-crossing, and various forms of inbreeding. The bakers' yeast Saccharomyces cerevisiae has long been a model system in genetics and cell biology; more recently, together with its undomesticated relatives Saccharomyces paradoxus and Saccharo-myces cariocanus, it is also becoming a focus of studies in ecology and evolution (5-7). Laboratory studies indicate that when conditions are good the primary mode of reproduction is vegetative budding of diploid cells. Starvation induces meiosis, each diploid cell producing a tetrad of haploid spores of two different mating types (a and), enclosed within an ascus (8). When conditions improve, the spores germinate and are constitutively ready to mate and return to the diploid state. They can mate with another spore from the same tetrad, or they can be released from the ascus and mate with a spore from another tetrad, which may or may not be from the same diploid clone. It has recently been shown that release of spores from the ascus is facilitated by passage through the gut of an insect (9). If the haploid spores do not mate immediately, they are able to undergo mitoses, during which they repeatedly switch mating types, thus enabling matings between haploid clonemates (haplo-selfing or autodiploidization). This switch is possible because mating type is determined by a system of two cassettes, a and , both present in the same individual, which alternately insert into the mating type locus (MAT) of chromosome III after being copied from their master loci, HML and HMR, near the two ends of the chromosome (8). To determine the frequencies of these alternative modes of reproduction in nature, we studied the patterns of DNA sequence variation in two populations of S. paradoxus, from Europe and Far East Asia. Previous work has shown that these two populations are genealogically distinct and 1.4\% divergent at the nucleotide level (10-12). Isolates from the same population, on the other hand, have well mixed genomes. Strains are readily isolated from the bark of oak trees (13), where both identical and different genotypes coexist as close as 5 cm on a tree (10). Heterozygosity is low, suggesting the species is highly inbred, but it is not known whether matings are predominantly within tetrads or by haplo-selfing (14). In this study, we analyzed sequence variation among 20 isolates for almost the entire third chromosome (280 kb; excluding telomeres and sub-telomeres). The levels of mutational and recombinational diversity along the chromosome were then used to make two independent inferences of the (effective) population size. If the species was obligately sexual, and under certain assumptions (see Theory), these estimates should be approximately equal. Instead, we find a discrepancy of roughly three orders of magnitude between our two estimates of population size, in both populations, indicating that S. paradoxus goes through a sexual cycle approximately once in every 1,000 asexual generations. In addition, chromosome III contains the MAT locus, and by studying recombinational diversity as a function of distance from MAT we are able to estimate the ratio of intratetrad mating to haplo-selfing to be 19:1. To our knowledge, our data provide the most complete quantification of the life cycle yet achieved for any microbe to our knowledge. Theory We begin with a review of the relevant theory, which, although not new, will nevertheless aid the understanding of our estimation procedure. Sequence variability in populations is typically described by two parameters, one measuring the variation of nucleotides at the same site () and the other the covariation of nucleotides at},
   author = {Isheng J Tsai and Douda Bensasson and Austin Burt and Vassiliki Koufopanou},
   journal = {PNAS March},
   pages = {4957-4962},
   title = {Population genomics of the wild yeast Saccharomyces paradoxus: Quantifying the life cycle POPULATION BIOLOGY},
   volume = {25},
   year = {2008},
}
@article{Vakirlis2020,
   abstract = {The origin of ‘orphan’ genes, species-specific sequences that lack detectable homologues, has remained mysterious since the dawn of the genomic era. There are two dominant explanations for orphan genes: complete sequence divergence from ancestral genes, such that homologues are not readily detectable; and de novo emergence from ancestral non-genic sequences, such that homologues genuinely do not exist. The relative contribution of the two processes remains unknown. Here, we harness the special circumstance of conserved synteny to estimate the contribution of complete divergence to the pool of orphan genes. By separately comparing yeast, fly and human genes to related taxa using conservative criteria, we find that complete divergence accounts, on average, for at most a third of eukaryotic orphan and taxonomically restricted genes. We observe that complete divergence occurs at a stable rate within a phylum but at different rates between phyla, and is frequently associated with gene shortening akin to pseudogenization.},
   author = {Nikolaos Vakirlis and Anne\-Ruxandra Carvunis and Aoife McLysaght},
   %%doi = {10.7554/eLife.53500},
   issn = {2050-084X},
   journal = {eLife},
   %month = {2},
   pages = {1-23},
   pmid = {32066524},
   title = {Synteny-based analyses indicate that sequence divergence is not the main source of orphan genes},
   volume = {9},
   url = {https://elifesciences.org/articles/53500},
   year = {2020},
}
@article{Veitia2002,
   abstract = {The focus of this essay is the phenomenon of haploinsufficiency (HI), a manifestation of genetic dominance that arises when only one allele of a normally diploid locus is present. Specifically, I examine the nature of HI for transcription factor genes. Although the concept of HI applies to many such genes, there is a potentially large variety of mechanisms that underlie it. Even when the phenomenon is linked in all cases to reduced absolute gene expression levels, there are several well-documented cases where the explanation is not reduced expression per se but altered stoichiometry. I will discuss the notion of haploimbalance in general and evaluate the property of transcriptional synergy within the context of HI. This kind of non-linear behaviour can probably explain a large proportion of the cases of HI, as well as the variability in most HI phenotypes and the fact that several factors in the same pathway may be dosage sensitive. For the sake of generality, a theoretical analysis of simple non-linear HI systems is also attempted. This article is certainly another preliminary exploration of the complex matters of HI, which remain an intellectual challenge from many points of view.},
   author = {Reiner A. Veitia},
   %%doi = {10.1002/bies.10023},
   %isbn = {0265-9247 (Print)},
   issn = {0265-9247},
   issue = {2},
   journal = {BioEssays},
   %month = {2},
   pages = {175-184},
   pmid = {11835282},
   title = {Exploring the etiology of haploinsufficiency},
   volume = {24},
   url = {http://doi.wiley.com/10.1002/bies.10023},
   year = {2002},
}
@article{Vicario2007,
   author = {Saverio Vicario and Etsuko N Moriyama and Jeffrey R Powell},
   %%doi = {10.1186/1471-2148-7-226},
   pages = {1-17},
   title = {Codon usage in twelve species of Drosophila},
   volume = {17},
   year = {2007},
}
@article{Wang2004,
   author = {Wen Wang and Haijing Yu and Manyuan Long},
   %%doi = {10.1038/ng1338},
   issue = {5},
   pages = {523-527},
   title = {Duplication-degeneration as a mechanism of gene fission and the origin of new genes in Drosophila species},
   volume = {36},
   year = {2004},
}
@article{Weisman2020,
   abstract = {Genes for which homologs can be detected only in a limited group of evolutionarily related species, called "lineage-specific genes," are pervasive: Essentially every lineage has them, and they often comprise a sizable fraction of the group's total genes. Lineage-specific genes are often interpreted as "novel" genes, representing genetic novelty born anew within that lineage. Here, we develop a simple method to test an alternative null hypothesis: that lineage-specific genes do have homologs outside of the lineage that, even while evolving at a constant rate in a novelty-free manner, have merely become undetectable by search algorithms used to infer homology. We show that this null hypothesis is sufficient to explain the lack of detected homologs of a large number of lineage-specific genes in fungi and insects. However, we also find that a minority of lineage-specific genes in both clades are not well explained by this novelty-free model. The method provides a simple way of identifying which lineage-specific genes call for special explanations beyond homology detection failure, highlighting them as interesting candidates for further study.},
   author = {Caroline M Weisman and Andrew W Murray and Sean R Eddy},
   %%doi = {10.1371/journal.pbio.3000862},
   %isbn = {1111111111},
   issn = {1545-7885},
   issue = {11},
   journal = {PLoS biology},
   %month = {11},
   pages = {e3000862},
   pmid = {33137085},
   title = {Many, but not all, lineage-specific genes can be explained by homology detection failure.},
   volume = {18},
   url = {http://dx.doi.org/10.1371/journal.pbio.3000862 http://www.ncbi.nlm.nih.gov/pubmed/33137085 http://www.pubmedcentral.nih.gov/articlerender.fcgi?artid=PMC7660931},
   year = {2020},
}
@article{Woods2013,
   abstract = {When a duplicate gene has no apparent loss-of-function phenotype, it is commonly considered that the phenotype has been masked as a result of functional redundancy with the remaining paralog. This is supported by indirect evidence showing that multi-copy genes show loss-of-function phenotypes less often than single-copy genes and by direct tests of phenotype masking using select gene sets. Here we take a systematic genome-wide RNA interference approach to assess phenotype masking in paralog pairs in the Caenorhabditis elegans genome. Remarkably, in contrast to expectations, we find that phenotype masking makes only a minor contribution to the low knockdown phenotype rate for duplicate genes. Instead, we find that non-essential genes are highly over-represented among duplicates, leading to a low observed loss-of-function phenotype rate. We further find that duplicate pairs derived from essential and non-essential genes have contrasting evolutionary dynamics: whereas non-essential genes are both more often successfully duplicated (fixed) and lost, essential genes are less often duplicated but upon successful duplication are maintained over longer periods. We expect the fundamental evolutionary duplication dynamics presented here to be broadly applicable.},
   author = {Shane Woods and Avril Coghlan and David Rivers and Tobias Warnecke and Sean J. Jeffries and Taejoon Kwon and Anthony Rogers and Laurence D. Hurst and Julie Ahringer},
   %%doi = {10.1371/journal.pgen.1003330},
   editor = {Paul W. Sternberg},
   %isbn = {1553-7404 (Electronic)\n1553-7390 (Linking)},
   issn = {1553-7404},
   issue = {5},
   journal = {PLoS Genetics},
   %month = {5},
   pages = {e1003330},
   pmid = {23675306},
   title = {Duplication and Retention Biases of Essential and Non-Essential Genes Revealed by Systematic Knockdown Analyses},
   volume = {9},
   url = {https://dx.plos.org/10.1371/journal.pgen.1003330},
   year = {2013},
}
@article{Yampolsky2014,
   abstract = {Background: Duplicated genes can indefinately persist in genomes if either both copies retain the original function due to dosage benefit (gene conservation), or one of the copies assumes a novel function (neofunctionalization), or both copies become required to perform the function previously accomplished by a single copy (subfunctionalization), or through a combination of these mechanisms. Different models of duplication retention imply different predictions about substitution rates in the coding portion of paralogs and about asymmetry of these rates. Results: We analyse sequence evolution asymmetry in paralogs present in 12 Drosophila genomes using the nearest non-duplicated orthologous outgroup as a reference. Those paralogs present in D. melanogaster are analysed in conjunction with the asymmetry of expression rate and ubiquity and of segregating non-synonymous polymorphisms in the same paralogs. Paralogs accumulate substitutions, on average, faster than their nearest singleton orthologs. The distribution of paralogs' substitution rate asymmetry is overdispersed relative to that of orthologous clades, containing disproportionally more unusually symmetric and unusually asymmetric clades. We show that paralogs are more asymmetric in: a) clades orthologous to highly constrained singleton genes; b) genes with high expression level; c) genes with ubiquitous expression and d) non-tandem duplications. We further demonstrate that, in each asymmetrically evolving pair of paralogs, the faster evolving member of the pair tends to have lower average expression rate, lower expression uniformity and higher frequency of non-synonymous SNPs than its slower evolving counterpart. Conclusions: Our findings are consistent with the hypothesis that many duplications in Drosophila are retained despite stabilising selection being more relaxed in one of the paralogs than in the other, suggesting a widespread unfinished pseudogenization. This phenomenon is likely to make detection of neo- and subfunctionalization signatures difficult, as these models of duplication retention also predict asymmetries in substitution rates and expression profiles. Reviewers: This article has been reviewed by Dr. Jia Zeng (nominated by Dr. I. King Jordan), Dr. Fyodor Kondrashov and Dr. Yuri Wolf. © 2014 Yampolsky and Bouzinier; licensee BioMed Central Ltd.},
   author = {Lev Y. Yampolsky and Michael A. Bouzinier},
   %%doi = {10.1186/1745-6150-9-2},
   issn = {17456150},
   issue = {1},
   journal = {Biology Direct},
   keywords = {Drosophila,Gene duplication,Gene expression,Polymorphism,Pseudogenization,Substitution rate},
   pages = {1-16},
   pmid = {24438455},
   title = {Faster evolving Drosophila paralogs lose expression rate and ubiquity and accumulate more non-synonymous SNPs},
   volume = {9},
   year = {2014},
}
@article{Yang2007,
   abstract = {PAML, currently in version 4, is a package of programs for phylogenetic analyses of DNA and protein sequences using maximum likelihood (ML). The programs may be used to compare and test phylogenetic trees, but their main strengths lie in the rich repertoire of evolutionary models implemented, which can be used to estimate parameters in models of sequence evolution and to test interesting biological hypotheses. Uses of the programs include estimation of synonymous and nonsynonymous rates (dN and dS) between two protein-coding DNA sequences, inference of positive Darwinian selection through phylogenetic comparison of protein-coding genes, reconstruction of ancestral genes and proteins for molecular restoration studies of extinct life forms, combined analysis of heterogeneous data sets from multiple gene loci, and estimation of species divergence times incorporating uncertainties in fossil calibrations. This note discusses some of the major applications of the package, which includes example data sets to demonstrate their use. The package is written in ANSI C, and runs under Windows, Mac OSX, and UNIX systems. It is available at http://abacus.gene.ucl.ac.uk/software/paml.html. © The Author 2007. Published by Oxford University Press on behalf of the Society for Molecular Biology and Evolution. All rights reserved.},
   author = {Ziheng Yang},
   %%doi = {10.1093/molbev/msm088},
   issn = {07374038},
   issue = {8},
   journal = {Molecular Biology and Evolution},
   keywords = {Codon models,Likelihood,PAML,Phylogenetic analysis,Software},
   pages = {1586-1591},
   pmid = {17483113},
   title = {PAML 4: Phylogenetic analysis by maximum likelihood},
   volume = {24},
   year = {2007},
}
@article{Zhong2013,
   author = {Yan Zhong and Yanxiao Jia and Yang Gao and Dacheng Tian and Sihai Yang and Xiaohui Zhang},
   keywords = {adaptive evolution,convergent evolution,environmental factor,young duplication},
   title = {Functional requirements driving the gene duplication in 12 Drosophila species},
   year = {2013},
}
@article{Zhu2013,
   abstract = {Gene duplication plays an important role in the evolution of genomes and interactomes. Elucidating how evolution after gene duplication interplays at the sequence and network level is of great interest. In this work, we analyze a data set of gene pairs that arose through whole-genome duplication (WGD) in yeast. All these pairs have the same duplication time, making them ideal for evolutionary investigation. We investigated the interplay between evolution after WGD at the sequence and network levels and correlated these two levels of divergence with gene expression and fitness data. We find that molecular interactions involving WGD genes evolve at rates that are three orders of magnitude slower than the rates of evolution of the corresponding sequences. Furthermore, we find that divergence of WGD pairs correlates strongly with gene expression and fitness data. Because of the role of gene duplication in determining redundancy in biological systems and particularly at the network level, we investigated the role of interaction networks in elucidating the evolutionary fate of duplicated genes. We find that gene neighborhoods in interaction networks provide a mechanism for inferring these fates, and we developed an algorithm for achieving this task. Further epistasis analysis of WGD pairs categorized by their inferred evolutionary fates demonstrated the utility of these techniques. Finally, we find that WGD pairs and other pairs of paralogous genes of small-scale duplication origin share similar properties, giving good support for generalizing our results from WGD pairs to evolution after gene duplication in general.},
   author = {Yun Zhu and Zhenguo Lin and Luay Nakhleh},
   %%doi = {10.1534/g3.113.008458},
   issn = {2160-1836},
   issue = {11},
   journal = {G3: Genes|Genomes|Genetics},
   %month = {11},
   pages = {2049-2057},
   pmid = {24048644},
   title = {Evolution After Whole-Genome Duplication: A Network Perspective},
   volume = {3},
   url = {http://g3journal.org/lookup/doi/10.1534/g3.113.008458},
   year = {2013},
}
@article{Defoort2019,
   abstract = {Gene duplicates, generated through either whole genome duplication (WGD) or small-scale duplication (SSD), are prominent in angiosperms and are believed to play an important role in adaptation and in generating evolutionary novelty. Previous studies reported contrasting evolutionary and functional dynamics of duplicate genes depending on the mechanism of origin, a behavior that is hypothesized to stem from constraints to maintain the relative dosage balance between the genes concerned and their interaction context. However, the mechanisms ultimately influencing loss and retention of gene duplicates over evolutionary time are not yet fully elucidated. Here, by using a robust classification of gene duplicates in Arabidopsis thaliana, Solanum lycopersicum, and Zea mays, large RNAseq expression compendia and an extensive protein-protein interaction (PPI) network from Arabidopsis, we investigated the impact of PPIs on the differential evolutionary and functional fate of WGD and SSD duplicates. In all three species, retained WGD duplicates show stronger constraints to diverge at the sequence and expression level than SSD ones, a pattern that is also observed for shared PPI partners between Arabidopsis duplicates. PPIs are preferentially distributed among WGD duplicates and specific functional categories. Furthermore, duplicates with PPIs tend to be under stronger constraints to evolve than their counterparts without PPIs regardless of their mechanism of origin. Our results support dosage balance constraint as a specific property of genes involved in biological interactions, including physical PPIs, and suggest that additional factors may be differently influencing the evolution of genes following duplication, depending on the species, time, and mechanism of origin.},
   author = {Jonas Defoort and Yves Van De Peer and Lorenzo Carretero-Paulet and Brian Golding},
   %%doi = {10.1093/gbe/evz156},
   issn = {17596653},
   issue = {8},
   journal = {Genome Biology and Evolution},
   keywords = {angiosperms,duplicate retention,expression divergence,protein-protein interaction,small-scale duplication,whole genome duplication},
   pages = {2292-2305},
   pmid = {31364708},
   title = {The Evolution of Gene Duplicates in Angiosperms and the Impact of Protein-Protein Interactions and the Mechanism of Duplication},
   volume = {11},
   year = {2019},
}
@article{He2006,
   abstract = {Gene duplication plays an important role in evolution because it is the primary source of new genes. Many recent studies showed that gene duplicability varies considerably among genes. Several considerations led us to hypothesize that less important genes have higher rates of successful duplications, where gene importance is measured by the fitness reduction caused by the deletion of the gene. Here, we test this hypothesis by comparing the importance of two groups of singleton genes in the yeast Saccharomyces cerevisiae (Sce). Group S genes did not duplicate in four other yeast species examined, whereas group D experienced duplication in these species. Consistent with our hypothesis, we found group D genes to be less important than group S genes. Specifically, 17\% of group D genes are essential in Sce, compared to 28\% for group S. Furthermore, deleting a group D gene in Sce reduces the fitness by 24\% on average, compared to 38\% for group S. Our subsequent analysis showed that less important genes have more cis-regulatory motifs, which could lead to a higher chance of subfunctionalization of duplicate genes and result in an enhanced rate of gene retention. Less important genes may also have weaker dosage imbalance effects and cause fewer genetic perturbations when duplicated. Regardless of the cause, our observation indicates that the previous finding of a less severe fitness consequence of deleting a duplicate gene than deleting a singleton gene is at least in part due to the fact that duplicate genes are intrinsically less important than singleton genes and suggests that the contribution of duplicate genes to genetic robustness has been overestimated.},
   author = {Xionglei He and Jianzhi Zhang},
   %doi = {10.1093/molbev/msj015},
%   isbn = {0737-4038 (Print)},
   issn = {1537-1719},
   issue = {1},
   journal = {Molecular Biology and Evolution},
   keywords = {Functional compensation,Gene dispensability,Gene duplicability,Gene importance,Genetic robustness,Yeast},
   %month = {1},
   pages = {144-151},
   pmid = {16151181},
   title = {Higher Duplicability of Less Important Genes in Yeast Genomes},
   volume = {23},
   url = {http://academic.oup.com/mbe/article/23/1/144/1193499/Higher-Duplicability-of-Less-Important-Genes-in},
   year = {2006},
}
@article{Perry2007,
   abstract = {Starch consumption is a prominent characteristic of agricultural societies and hunter-gatherers in arid environments. In contrast, rainforest and circum-arctic hunter-gatherers and some pastoralists consume much less starch 1-3 . This behavioral variation raises the possibility that different selective pressures have acted on amylase, the enzyme responsible for starch hydrolysis 4 . We found that salivary amylase gene (AMY1) copy number is correlated positively with salivary amylase protein levels, and that individuals from populations with high-starch diets have on average more AMY1 copies than those with traditionally low-starch diets. Comparisons with other loci in a subset of these populations suggest that the level of AMY1 copy number differentiation is unusual. This example of positive selection on a copy number variable gene is one of the first in the human genome. Higher AMY1 copy numbers and protein levels likely improve the digestion of starchy foods, and may buffer against the fitness-reducing effects of intestinal disease.},
   author = {George H Perry and Nathaniel J Dominy and Katrina G Claw and Arthur S Lee and Heike Fiegler and Richard Redon and John Werner and Fernando A Villanea and Joanna L Mountain and Rajeev Misra and Nigel P Carter and Charles Lee and Anne C Stone},
   issue = {10},
   journal = {Nature Genetics},
   pages = {1256-1260},
   title = {Diet and the evolution of human amylase gene copy number variation},
   volume = {39},
   year = {2007},
}
@article{Kondrashov2012,
   abstract = {A subject of extensive study in evolutionary theory has been the issue of how neutral, redundant copies can be maintained in the genome for long periods of time. Concurrently, examples of adaptive gene duplications to various environmental conditions in different species have been described. At this point, it is too early to tell whether or not a substantial fraction of gene copies have initially achieved fixation by positive selection for increased dosage. Nevertheless, enough examples have accumulated in the literature that such a possibility should be considered. Here, I review the recent examples of adaptive gene duplications and make an attempt to draw generalizations on what types of genes may be particularly prone to be selected for under certain environmental conditions. The identification of copy-number variation in ecological field studies of species adapting to stressful or novel environmental conditions may improve our understanding of gene duplications as a mechanism of adaptation and its relevance to the long-term persistence of gene duplications.},
   author = {Fyodor A. Kondrashov},
   %doi = {10.1098/rspb.2012.1108},
   issn = {14712954},
   issue = {1749},
   journal = {Proceedings of the Royal Society B: Biological Sciences},
   keywords = {Environmental adaptation,Gene duplication,Genomics},
   pages = {5048-5057},
   title = {Gene duplication as a mechanism of genomic adaptation to a changing environment},
   volume = {279},
   year = {2012},
}
@article{Hughes2018,
   abstract = {The olfactory receptor (OR) gene families, which govern mammalian olfaction, have undergone extensive expansion and contraction through duplication and pseudogenization. Previous studies have shown that broadly defined environmental adaptations (e.g., terrestrial vs. aquatic) are correlated with the number of functional and non-functional OR genes retained. However, to date, no study has examined species-specific gene duplications in multiple phylogenetically divergent mammals to elucidate OR evolution and adaptation. Here, we identify the OR gene families driving adaptation to different ecological niches by mapping the fate of species-specific gene duplications in the OR repertoire of 94 diverse mammalian taxa, using molecular phylogenomic methods. We analyze >70,000 OR gene sequences mined from whole genomes, generated from novel amplicon sequencing data, and collated with data from previous studies, comprising one of the largest OR studies to date. For the first time, we demonstrate statistically significant patterns of OR species-specific gene duplications associated with the presence of a functioning vomeronasal organ. With respect to dietary niche, we uncover a novel link between a large number of duplications in OR family 5/8/9 and herbivory. Our results also highlight differences between social and solitary niches, indicating that a greater OR repertoire expansion may be associated with a solitary lifestyle. This study demonstrates the utility of species-specific duplications in elucidating gene family evolution, revealing how the OR repertoire has undergone expansion and contraction with respect to a number of ecological adaptations in mammals.},
   author = {Graham M. Hughes and Emma S M Boston and John A. Finarelli and William J. Murphy and Desmond G. Higgins and Emma C. Teeling},
   %doi = {10.1093/molbev/msy028},
   editor = {Yoko Satta},
   issn = {0737-4038},
   issue = {6},
   journal = {Molecular Biology and Evolution},
   keywords = {Adaptation,Comparative genomics,Ecological niche,Mammalian evolution,Olfactory receptors},
   %month = {6},
   pages = {1390-1406},
   pmid = {29562344},
   title = {The Birth and Death of Olfactory Receptor Gene Families in Mammalian Niche Adaptation},
   volume = {35},
   url = {https://academic.oup.com/mbe/article/35/6/1390/4943998},
   year = {2018},
}
@article{Buchfink2021,
   abstract = {We are at the beginning of a genomic revolution in which all known species are planned to be sequenced. Accessing such data for comparative analyses is crucial in this new age of data-driven biology. Here, we introduce an improved version of DIAMOND that greatly exceeds previous search performances and harnesses supercomputing to perform tree-of-life scale protein alignments in hours, while matching the sensitivity of the gold standard BLASTP.},
   author = {Benjamin Buchfink and Klaus Reuter and Hajk Georg Drost},
   %doi = {10.1038/s41592-021-01101-x},
   issn = {15487105},
   issue = {4},
   journal = {Nature Methods},
   %month = {4},
   pages = {366-368},
   pmid = {33828273},
   publisher = {Nature Research},
   title = {Sensitive protein alignments at tree-of-life scale using DIAMOND},
   volume = {18},
   year = {2021},
}
@article{Li2016,
   abstract = {Gene duplication is an important mechanism for adding to genomic novelty. Hence, which genes undergo duplication and are preserved following duplication is an important question. It has been observed that gene duplicability, or the ability of genes to be retained following duplication, is a nonrandom process, with certain genes being more amenable to survive duplication events than others. Primarily, gene essentiality and the type of duplication (small-scale versus large-scale) have been shown in different species to influence the (long-term) survival of novel genes. However, an overarching view of “gene duplicability” is lacking, mainly due to the fact that previous studies usually focused on individual species and did not account for the influence of genomic context and the time of duplication. Here, we present a large-scale study in which we investigated duplicate retention for 9178 gene families shared between 37 flowering plant species, referred to as angiosperm core gene families. For most gene families, we observe a strikingly consistent pattern of gene duplicability across species, with gene families being either primarily single-copy or multicopy in all species. An intermediate class contains gene families that are often retained in duplicate for periods extending to tens of millions of years after whole-genome duplication, but ultimately appear to be largely restored to singleton status, suggesting that these genes may be dosage balance sensitive. The distinction between single-copy and multicopy gene families is reflected in their functional annotation, with single-copy genes being mainly involved in the maintenance of genome stability and organelle function and multicopy genes in signaling, transport, and metabolism. The intermediate class was overrepresented in regulatory genes, further suggesting that these represent putative dosage-balance-sensitive genes.},
   author = {Zhen Li and Jonas Defoort and Setareh Tasdighian and Steven Maere and Yves Van de Peer and Riet De Smet},
   %doi = {10.1105/tpc.15.00877},
   issn = {1040-4651},
   issue = {2},
   journal = {The Plant Cell},
   %month = {2},
   pages = {326-344},
   pmid = {26744215},
   title = {Gene Duplicability of Core Genes Is Highly Consistent across All Angiosperms},
   volume = {28},
   url = {https://academic.oup.com/plcell/article/28/2/326-344/6098192},
   year = {2016},
}
@article{Pal2001,
   author = {Csaba Pál and Balázs Papp and Laurence D Hurst},
   %doi = {10.1093/genetics/158.2.927},
   issn = {1943-2631},
   issue = {2},
   journal = {Genetics},
   %month = {6},
   pages = {927-931},
   title = {Highly Expressed Genes in Yeast Evolve Slowly},
   volume = {158},
   url = {https://academic.oup.com/genetics/article/158/2/927/6049680},
   year = {2001},
}
@article{Wolfe2004,
   abstract = {Two new genome sequences confirm that a whole genome duplication occurred in an ancestor of Saccharomyces cerevisiae. This left a legacy of about 500 pairs of duplicated genes, many of which contribute to this yeast's ability to ferment glucose anaerobically; a few have been evolving so quickly they retain almost no sequence similarity to each other.},
   author = {Ken Wolfe},
   %doi = {10.1016/j.cub.2004.05.015},
   issn = {09609822},
   issue = {10},
   journal = {Current Biology},
   %month = {5},
   pages = {R392-R394},
   pmid = {15186766},
   publisher = {Cell Press},
   title = {Evolutionary Genomics: Yeasts Accelerate beyond BLAST},
   volume = {14},
   url = {https://linkinghub.elsevier.com/retrieve/pii/S0960982204003379},
   year = {2004},
}
@article{Makino2009,
   abstract = {Proneural genes encode transcriptional activators of the basic Helix-loop-helix class that are involved in neuronal specification and differentiation. We have used the recent availability of genome sequences of multiple distant insect species to study the evolution of a family of proneural genes, the achaete-scute genes, and to examine their genomic organization and evolution. We document independent evolution of multiple copies of achaete-scute homologues and argue that this might have contributed to morphological diversity in Diptera and Lepidoptera. © 2009 Elsevier Ltd. All rights reserved.},
   author = {Takashi Makino and Karsten Hokamp and Aoife McLysaght},
   doi = {10.1016/j.tig.2009.02.001},
   %isbn = {0168-9525},
   issue = {4},
   journal = {Trends in Genetics},
   pages = {152-155},
   pmid = {19285745},
   title = {The complex relationship of gene duplication and essentiality},
   volume = {25},
   year = {2009},
}
@article{Jordan2004,
   abstract = {Background: Gene duplication is an important mechanism that can lead to the emergence of new functions during evolution. The impact of duplication on the mode of gene evolution has been the subject of several theoretical and empirical comparative-genomic studies. It has been shown that, shortly after the duplication, genes seem to experience a considerable relaxation of purifying selection. Results: Here we demonstrate two opposite effects of gene duplication on evolutionary rates. Sequence comparisons between paralogs show that, in accord with previous observations, a substantial acceleration in the evolution of paralogs occurs after duplication, presumably due to relaxation of purifying selection. The effect of gene duplication on evolutionary rate was also assessed by sequence comparison between orthologs that have paralogs (duplicates) and those that do not (singletons). It is shown that, in eukaryotes, duplicates, on average, evolve significantly slower than singletons. Eukaryotic ortholog evolutionary rates for duplicates are also negatively correlated with the number of paralogs per gene and the strength of selection between paralogs. A tally of annotated gene functions shows that duplicates tend to be enriched for proteins with known functions, particularly those involved in signaling and related cellular processes; by contrast, singletons include an over-abundance of poorly characterized proteins. Conclusions: These results suggest that whether or not a gene duplicate is retained by selection depends critically on the pre-existing functional utility of the protein encoded by the ancestral singleton. Duplicates of genes of a higher biological import, which are subject to strong functional constraints on the sequence, are retained relatively more often. Thus, the evolutionary trajectory of duplicated genes appears to be determined by two opposing trends, namely, the post-duplication rate acceleration and the generally slow evolutionary rate owing to the high level of functional constraints. © 2004 Jordan et al; licensee BioMed Central Ltd.},
   author = {I. King Jordan and Yuri I. Wolf and Eugene V. Koonin},
   doi = {10.1186/1471-2148-4-22},
   issn = {14712148},
   journal = {BMC Evolutionary Biology},
   month = {7},
   pmid = {15238160},
   title = {Duplicated genes evolve slower than singletons despite the initial rate increase},
   volume = {4},
   year = {2004},
}
@article{Pegueroles2013,
   abstract = {Gene duplication is widely regarded as a major mechanism modeling genome evolution and function. However, the mechanisms that drive the evolution of the two, initially redundant, gene copies are still ill defined. Many gene duplicates experience evolutionary rate acceleration, but the relative contribution of positive selection and random drift to the retention and subsequent evolution of gene duplicates, and for how long the molecular clock may be distorted by these processes, remains unclear. Focusing on rodent genes that duplicated before and after the mouse and rat split, we find significantly increased sequence divergence after duplication in only one of the copies, which in nearly all cases corresponds to the novel daughter copy, independent of the mechanism of duplication. We observe that the evolutionary rate of the accelerated copy, measured as the ratio of nonsynonymous to synonymous substitutions, is on average 5-fold higher in the period spanning 4-12 My after the duplication than it was before the duplication. This increase can be explained, at least in part, by the action of positive selection according to the results of the maximum likelihood-based branch-site test. Subsequently, the rate decelerates until purifying selection completely returns to preduplication levels. Reversion to the original rates has already been accomplished 40.5 My after the duplication event, corresponding to a genetic distance of about 0.28 synonymous substitutions per site. Differences in tissue gene expression patterns parallel those of substitution rates, reinforcing the role of neofunctionalization in explaining the evolution of young gene duplicates. © The Author 2013.},
   author = {Cinta Pegueroles and Steve Laurie and M. Mar Albà},
   doi = {10.1093/molbev/mst083},
   issn = {15371719},
   issue = {8},
   journal = {Molecular Biology and Evolution},
   keywords = {Adaptive evolution,Evolutionary rate,Gene duplication,Gene expression,Indels,Positive selection},
   pages = {1830-1842},
   pmid = {23625888},
   publisher = {Oxford University Press},
   title = {Accelerated evolution after gene duplication: A time-dependent process affecting just one copy},
   volume = {30},
   year = {2013},
}
@article{Lynch2000,
   abstract = {N(0, i jG). Although growth exhibits a slight decline with stand age in some cases, using alternative functional forms that allow for a decline do not significantly change the results presented here. We specify mortality as an exponential random variable with mean M B, where the mortality rate is a constant. Although the mortality rate exhibits a slight decline with stand age in some cases, using alternative functional forms that allow for a decline do not significantly change the results presented here (the stand mortality rate reflects mortality from various sources, including thinning, windthrow, fire, and selective harvesting, which may exhibit different trends with respect to stand age). We obtained maximum likelihood estimates of the growth and mortality parameters using a simulated annealing algorithm as we do in all subsequent analyses. 16. Given G(A) and , we can calculate B(A) for any value of B(0). We estimate B(0) as the value that provides the best fit to B(A) obs. Here, we assume that B(A) obs is normally distributed with constant variance. 17. See (12). 18. In this paper we report results for linear forms of h(t) and f(t), although alternative forms give similar results. 19. Changes in mortality disproportionately affect old high-biomass stands, because the amount of biomass lost to mortality is small relative to growth in young low-biomass stands but not in old high-biomass stands. Thus, if mortality rates have decreased, current vital rates will closely predict the biomass of younger stands but the predicted biomass of older stands will exceed the observed biomass. In this case, a nonzero will provide a better fit to B(A) obs than a nonzero. On the other hand, if growth rates have increased, the predicted biomass will exceed the observed biomass in both young and old stands. In this case, a nonzero will provide a better fit to B(A) obs than a nonzero. 20. The estimates in Table 1 indicate that the rate of biomass accumulation has not increased in MN, MI, and FL. In VA and NC, there has been an increase in the rate of biomass accumulation, but we estimate that this increase is due to decreases in mortality rather than increases in growth. The disproportionate effect of changes in growth and mortality on old versus young stands allows us to partition increased accumulation between increases in growth and decreases in mortality. Yet, one can always conceive of complicated scenarios in which changes in mortality exactly balance changes in growth in both old stands and young stands, making partitioning impossible. For this reason, we also present independent evidence that confirms our conclusion that there has been a reduction in mortality in Virginia and North Carolina rather than an increase in growth. See (12). 21. These estimates are based on allometric equations used to estimate the aboveground biomass of trees. Thus, if N deposition, CO 2 fertilization, or climate change had a pronounced effect on tree allometry (by significantly increasing the ratio of root biomass to total tree biomass), then the fraction of total net ecosystem production (above and below ground) due to growth enhancement could be greater than the fraction of ANEP due to growth enhancement. Furthermore , growth enhancement may represent a small fraction of ANEP, because the effects of N deposition and CO 2 fertilization are balanced by the effects of other factors such as ozone and calcium depletion. 22. We calculate regional-level ANEP as the sum of the ANEP of natural stands that have not been clear-cut or otherwise heavily disturbed, and the ANEP of all the remaining plots, including clear-cut plots, plantations , and plots that changed from forest to nonfor-est and vice versa. For the remaining plots, we assumed zero biomass for plots classified as nonforest. 23. We obtain 95\% confidence limits by calculating the fraction of ANEP due to growth enhancement using the range of parameter values for which the log-likelihood of the data is within 1.92 of the maximum log-likelihood (17). The highest and lowest fraction are the reported limits for the fraction of ANEP due to growth enhancement. 24.},
   author = {Michael Lynch and John S Conery},
   doi = {10.1126/science.290.5494.1151},
   issue = {5494},
   journal = {Science},
   pages = {1151-1155},
   title = {The Evolutionary Fate and Consequences of Duplicate Genes},
   volume = {209},
   url = {http://science.sciencemag.org/},
   year = {2000},
}
@article{DesMarais2008,
   abstract = {Gene duplications have been recognized as an important source of evolutionary innovation and adaptation since at least Haldane, and their varying fates may partly explain the vast disparity in observed genome sizes. The expected fates of most gene duplications involve primarily non-adaptive substitutions leading to either non-functionalization of one duplicate copy or subfunctionalization, neither of which yields novel function. A significant evolutionary problem is thus elucidating the mechanisms of adaptive evolutionary change leading to evolutionary novelty. Currently, the most widely recognized adaptive process involving gene duplication is neo-functionalization (NEO-F), in which one copy undergoes directional selection to perform a novel function after duplication. An alternative, but understudied, adaptive fate that has been proposed is escape from adaptive conflict (EAC), in which a single-copy gene is selected to perform a novel function while maintaining its ancestral function. This gene is constrained from improving either novel or ancestral function because of detrimental pleiotropic effects on the other function. After duplication, one copy is free to improve novel function, whereas the other is selected to improve ancestral function. Here we first present two criteria that can be used to distinguish NEO-F from EAC. Using both tests for positive selection and assays of enzyme function, we then demonstrate that adaptive evolutionary change in a duplicated gene of the anthocyanin biosynthetic pathway in morning glories (Ipomoea) is best interpreted as EAC. Finally, we argue that this phenomenon likely occurs more often than has been previously believed and may thus represent an important mechanism in generating evolutionary novelty.},
   author = {David L. {Des Marais} and Mark D. Rausher},
   doi = {10.1038/nature07092},
%   isbn = {0028-0836},
   issn = {0028-0836},
   issue = {7205},
   journal = {Nature},
   month = {8},
   pages = {762-765},
   pmid = {18594508},
   title = {Escape from adaptive conflict after duplication in an anthocyanin pathway gene},
   volume = {454},
   url = {http://www.nature.com/articles/nature07092},
   year = {2008},
}
@article{Rocha2006,
   abstract = {The ratio of non-synonymous (dN) to synonymous (dS) changes between taxa is frequently computed to assay the strength and direction of selection. Here we note that for comparisons between closely related strains and/or species a second parameter needs to be considered, namely the time since divergence of the two sequences under scrutiny. We demonstrate that a simple time lag model provides a general, parsimonious explanation of the extensive variation in the dN/dS ratio seen when comparing closely related bacterial genomes. We explore this model through simulation and comparative genomics, and suggest a role for hitch-hiking in the accumulation of non-synonymous mutations. We also note taxon-specific differences in the change of dN/dS over time, which may indicate variation in selection, or in population genetics parameters such as population size or the rate of recombination. The effect of comparing intra-species polymorphism and inter-species substitution, and the problems associated with these concepts for asexual prokaryotes, are also discussed. We conclude that, because of the critical effect of time since divergence, inter-taxa comparisons are only possible by comparing trajectories of dN/dS over time and it is not valid to compare taxa on the basis of single time points. © 2005 Elsevier Ltd. All rights reserved.},
   author = {Eduardo P.C. Rocha and John Maynard Smith and Laurence D. Hurst and Matthew T.G. Holden and Jessica E. Cooper and Noel H. Smith and Edward J. Feil},
   doi = {10.1016/j.jtbi.2005.08.037},
   issn = {00225193},
   issue = {2},
   journal = {Journal of Theoretical Biology},
   keywords = {Bacterial evolution,Purifying selection,dN/dS ratio},
   month = {3},
   pages = {226-235},
   pmid = {16239014},
   title = {Comparisons of dN/dS are time dependent for closely related bacterial genomes},
   volume = {239},
   url = {https://linkinghub.elsevier.com/retrieve/pii/S002251930500384X},
   year = {2006},
}

@article{Drummond2006,
   abstract = {A gene's rate of sequence evolution is among the most fundamental evolutionary quantities in common use, but what determines evolutionary rates has remained unclear. Here, we carry out the first combined analysis of seven predictors (gene expression level, dispensability, protein abundance, codon adaptation index, gene length, number of protein-protein interactions, and the gene's centrality in the interaction network) previously reported to have independent influences on protein evolutionary rates. Strikingly, our analysis reveals a single dominant variable linked to the number of translation events which explains 40-fold more variation in evolutionary rate than any other, suggesting that protein evolutionary rate has a single major determinant among the seven predictors. The dominant variable explains nearly half the variation in the rate of synonymous and protein evolution. We show that the two most commonly used methods to disentangle the determinants of evolutionary rate, partial correlation analysis and ordinary multivariate regression, produce misleading or spurious results when applied to noisy biological data. We overcome these difficulties by employing principal component regression, a multivariate regression of evolutionary rate against the principal components of the predictor variables. Our results support the hypothesis that translational selection governs the rate of synonymous and protein sequence evolution in yeast.},
   author = {D. Allan Drummond and Alpan Raval and Claus O. Wilke},
   doi = {10.1093/molbev/msj038},
   issn = {1537-1719},
   issue = {2},
   journal = {Molecular Biology and Evolution},
   keywords = {Dispensability,Evolutionary rate,Gene expression,Protein-protein interactions,Saccharomyces cerevisiae,Translational selection},
   month = {2},
   pages = {327-337},
   title = {A Single Determinant Dominates the Rate of Yeast Protein Evolution},
   volume = {23},
   url = {http://academic.oup.com/mbe/article/23/2/327/1118974/A-Single-Determinant-Dominates-the-Rate-of-Yeast},
   year = {2006},
}
@article{Wagner2002,
   abstract = {Most duplicate genes are eliminated from a genome shortly after duplication, but those that remain are an important source of biochemical diversity. Here, I present evidence from genome-scale protein-protein interaction data, mi-croarray expression data, and large-scale gene knockout data that this diversification is often asymmetrical: one duplicate usually shows significantly more molecular or genetic interactions than the other. I propose a model that can explain this divergence pattern if asymmetrically diverging duplicate gene pairs show increased robustness to deleterious mutations.},
   author = {Andreas Wagner},
   isbn = {8171311091},
   issn = {0737-4038},
   issue = {10},
   journal = {Mol. Biol. Evol},
   pages = {1760-1768},
   title = {Asymmetric Functional Divergence of Duplicate Genes in Yeast},
   volume = {19},
   url = {https://academic.oup.com/mbe/article/19/10/1760/1259031},
   year = {2002},
}
@article{Conant2003,
   abstract = {Much like humans, gene duplicates may be created equal, but they do not stay that way for long. For four completely sequenced genomes we show that 20\%-30\% of duplicate gene pairs show asymmetric evolution in the amino acid sequence of their protein products. That is, one of the duplicates evolves much faster than the other. The greater this asymmetry, the greater the ratio Ka/Ks of amino acid substitutions (Ka) to silent substitutions (Ks) in a gene pair. This indicates that most asymmetric divergence may be caused by relaxed selective constraints on one of the duplicates. However, we also find some candidate duplicates where positive (directional) selection of beneficial mutations (Ka/Ks > 1) may play a role in asymmetric divergence. Our analysis rests on a codon-based model of molecular evolution that allows a test for asymmetric divergence in Ka. The method is also more sensitive in detecting positive selection (Ka/Ks > 1) than models relying only on pairwise gene comparisons.},
   author = {Gavin C. Conant and Andreas Wagner},
   doi = {10.1101/gr.1252603},
   issn = {10889051},
   issue = {9},
   journal = {Genome Research},
   month = {9},
   pages = {2052-2058},
   pmid = {12952876},
   title = {Asymmetric sequence divergence of duplicate genes},
   volume = {13},
   year = {2003},
}
@article{Dehal2005,
   abstract = {The hypothesis that the relatively large and complex vertebrate genome was created by two ancient, whole genome duplications has been hotly debated, but remains unresolved. We reconstructed the evolutionary relationships of all gene families from the complete gene sets of a tunicate, fish, mouse, and human, and then determined when each gene duplicated relative to the evolutionary tree of the organisms. We confirmed the results of earlier studies that there remains little signal of these events in numbers of duplicated genes, gene tree topology, or the number of genes per multigene family. However, when we plotted the genomic map positions of only the subset of paralogous genes that were duplicated prior to the fish-tetrapod split, their global physical organization provides unmistakable evidence of two distinct genome duplication events early in vertebrate evolution indicated by clear patterns of four-way paralogous regions covering a large part of the human genome. Our results highlight the potential for these large-scale genomic events to have driven the evolutionary success of the vertebrate lineage.},
   author = {Paramvir Dehal and Jeffrey L. Boore},
   doi = {10.1371/journal.pbio.0030314},
   editor = {Peter Holland},
%   isbn = {1545-7885 (Electronic)\r1544-9173 (Linking)},
   issn = {1545-7885},
   issue = {10},
   journal = {PLoS Biology},
   month = {9},
   pages = {e314},
   pmid = {16128622},
   title = {Two Rounds of Whole Genome Duplication in the Ancestral Vertebrate},
   volume = {3},
   url = {https://dx.plos.org/10.1371/journal.pbio.0030314},
   year = {2005},
}
@article{Nakatani2007,
   abstract = {Although several vertebrate genomes have been sequenced, little is known about the genome evolution of early vertebrates and how large-scale genomic changes such as the two rounds of whole-genome duplications (2R WGD) affected evolutionary complexity and novelty in vertebrates. Reconstructing the ancestral vertebrate genome is highly nontrivial because of the difficulty in identifying traces originating from the 2R WGD. To resolve this problem, we developed a novel method capable of pinning down remains of the 2R WGD in the human and medaka fish genomes using invertebrate tunicate and sea urchin genes to define ohnologs, i.e., paralogs produced by the 2R WGD. We validated the reconstruction using the chicken genome, which was not considered in the reconstruction step, and observed that many ancestral proto-chromosomes were retained in the chicken genome and had one-to-one correspondence to chicken microchromosomes, thereby confirming the reconstructed ancestral genomes. Our reconstruction revealed a contrast between the slow karyotype evolution after the second WGD and the rapid, lineage-specific genome reorganizations that occurred in the ancestral lineages of major taxonomic groups such as teleost fishes, amphibians, reptiles, and marsupials.},
   author = {Yoichiro Nakatani and Hiroyuki Takeda and Yuji Kohara and Shinichi Morishita},
   doi = {10.1101/gr.6316407},
   issn = {1088-9051},
   issue = {9},
   journal = {Genome Research},
   month = {7},
   pages = {1254-1265},
   pmid = {17652425},
   title = {Reconstruction of the vertebrate ancestral genome reveals dynamic genome reorganization in early vertebrates},
   volume = {17},
   url = {http://www.genome.org/cgi/doi/10.1101/gr.6316407},
   year = {2007},
}
@article{Aagaard2004,
   abstract = {Sequences for multiple protein-coding genes are now commonly available from several, often closely related species. These data sets offer intriguing opportunities to test hypotheses regarding whether different types of genes evolve under different selective pressures. Although maximum likelihood (ML) models of codon substitution that are suitable for such analyses have been developed, little is known about the statistical properties of these tests. We use a previously developed fixed-sites model and computer simulations to examine the accuracy and power of the likelihood ratio test (LRT) in comparing the nonsynonymous-to-synonymous substitution rate ratio (ω = dN/dS) between two genes. Our results show that the LRT applied to fixed-sites models may be inaccurate in some cases when setting significance thresholds using a χ2 approximation. Instead, we use a parametric bootstrap to describe the distribution of the LRT statistic for fixed-sites models and examine the power of the test as a function of sampling variables and properties of the genes under study. We find that the power of the test is high (>80\%) even when sampling few taxa (e.g., six species) if sequences are sufficiently diverged and the test is largely unaffected by the tree topology used to simulate data. Our simulations show fixed-sites models are suitable for comparing substitution parameters among genes evolving under even strong evolutionary constraint (ω ≈ 0.05), although relative rate differences of 25\% or less may be difficult to detect. © Springer Science+Business Media, Inc. 2005.},
   author = {Jan Erik Aagaard and Patrick Phillips},
   doi = {10.1007/s00239-004-0137-1},
   issn = {0022-2844},
   issue = {4},
   journal = {Journal of Molecular Evolution},
   keywords = {Likelihood ratio test,Nonsynonymous/synonymous rate ratio},
   month = {4},
   pages = {426-433},
   pmid = {15883878},
   title = {Accuracy and Power of the Likelihood Ratio Test for Comparing Evolutionary Rates Among Genes},
   volume = {60},
   url = {http://link.springer.com/10.1007/s00239-004-0137-1},
   year = {2004},
}
@book{Irisarri2013,
   abstract = {Phylogenies provide the necessary comparative frame- work to study biological problems from an evolutionary perspective. Therefore, selecting the appropriate data sources and methods of inference that ensure recon- structing robust phylogenetic hypotheses becomes essential. Molecular phylogenies reconstructed with probabilistic methods (i.e. maximum likelihood and Bayesian inference) are by far the most popular, as they produce powerful statistical estimation of phylogenies from a potentially large number of characters (sequences). Working within a probabilistic framework further allows using available statistical tools for a pos- teriori analyses on the reconstructed phylogenies. Most recent advances in phylogenetics, including sophisticated evolutionary models, methods that reconcile different gene genealogies, the analysis of genome-scale data (phylogenomics) or the development of new and more effective computational methods take advantage of probabilistic methods of phylogeny inference. Hence, an understanding of the properties, strengths and limi- tations of probabilistic methods is fundamental. Introduction},
   author = {Iker Irisarri and Rafael Zardoya},
   doi = {10.1002/9780470015902.a0025163},
   journal = {eLS},
   month = {9},
   publisher = {Wiley},
   title = {Phylogenetic Hypothesis Testing},
   url = {https://onlinelibrary.wiley.com/doi/10.1002/9780470015902.a0025163},
   year = {2013},
}
@article{Kellis2004,
   abstract = {Whole-genome duplication followed by massive gene loss and specialization has long been postulated as a powerful mechanism of evolutionary innovation. Recently, it has become possible to test this notion by searching complete genome sequence for signs of ancient duplication. Here, we show that the yeast Saccharomyces cerevisiae arose from ancient whole-genome duplication, by sequencing and analysing Kluyveromyces waltii, a related yeast species that diverged before the duplication. The two genomes are related by a 1:2 mapping, with each region of K. waltii corresponding to two regions of S. cerevisiae, as expected for whole-genome duplication. This resolves the long-standing controversy on the ancestry of the yeast genome, and makes it possible to study the fate of duplicated genes directly. Strikingly, 95\% of cases of accelerated evolution involve only one member of a gene pair, providing strong support for a specific model of evolution, and allowing us to distinguish ancestral and derived functions. Genomic duplication has been proposed as an advantageous path to evolutionary innovation 1 , because duplicated genes can supply genetic raw material for the emergence of new functions through the forces of mutation and natural selection. Such duplication can involve individual genes, genomic segments or whole genomes. Whole-genome duplication (WGD) is a particularly intriguing but poorly understood situation. In principle, coordinate duplication of an entire genome may allow for large-scale adaptation to new environments. However, polyploidy comes at the cost of major genomic instability 2 , which persists until the genome returns to functionally normal ploidy through mutation, gene loss and geno-mic rearrangements. Direct study of such a cataclysmic genomic event may provide major insights into the dynamics of genome evolution and the emergence of new functions. In the yeast S. cerevisiae, subtle analysis of the genomic locations of paralogues revealed the existence of ancestral duplication blocks, but their origin has remained controversial 3-17. Wolfe and colleagues interpreted the presence and distribution of such regions in the S. cerevisiae genome as supporting a model of WGD 3,4. Others have challenged this conclusion, noting that the WGD model is based on a small set of yeast genes (,8\%), explains only a minority of the gene redundancy in the genome and defines putative sister regions covering less than 50\% of the genome. An alternative model that has been proposed is that the duplicated segments arose via independent local duplication events 8-15. Recent reports assert that low-coverage sequence data from related yeast species supports this alternative model 14,15 ; Wolfe and colleagues have in turn challenged this analysis 16. In addition, Wolfe and colleagues postulated that WGD occurred after the divergence of S. cerevisiae and K. lactis, while Langkjaer et al. have recently presented evidence that any putative WGD would necessarily predate this divergence 17. Here we provide direct evidence of WGD in yeast, by sequencing and analysing a related species whose divergence precedes the duplication event. We show that S. cerevisiae arose from complete duplication of eight ancestral chromosomes, and subsequently returned to functionally normal ploidy by massive loss of nearly 90\% of duplicated genes in small deletions. These were balanced and complementary in paired regions, preserving at least one copy of virtually each gene in the ancestral gene set. We identify 145 paired regions in S. cerevisiae, tiling 88\% of the genome and containing 457 duplicated gene pairs. We then analyse the post-duplication divergence of gene pairs, and show evidence of accelerated evolution in many cases. Strikingly , 95\% of cases of accelerated evolution involve only one member of a gene pair, providing strong support for a specific model of evolution 1 , and allowing ancestral and derived functions to be distinguished. We find that derived genes tend to be specialized in function, expression and localization, and lose essential aspects of their ancestral function. In addition, we find striking examples of neofunctionalization, including the emergence of silencing from origin-of-replication binding, and the emergence of viral defence mechanisms from translation elongation. Evidence of whole-genome duplication The expected signature of genome duplication is illustrated in Fig. 1. Following duplication, sister regions would undergo progressive gene loss by random local deletion: one or the other of the two paralogous copies of each gene would be lost in most cases, with both paralogues being retained if they happen to acquire distinct functions. Eventually, the only residual signature to show that two regions arose from ancestral duplication is the presence of a few paralogous genes in the same order and orientation scattered in a sea of otherwise unrelated genes. Paired regions containing such signatures will be relatively short, because chromosomal rearrangements would disrupt global gene order over time, leaving only weak evidence of ancestral duplication. The clearest way to prove the existence of an ancient WGD would be to find a yeast species, denoted as Y, that descends directly from a common ancestor along a lineage that diverged before the duplication (Fig. 1). In principle, species Y and S. cerevisiae would be related by a 1:2 mapping satisfying several properties: (1) nearly every region in species Y would correspond to two sister regions in S. cerevisiae; (2) the two sister regions in S. cerevisiae would each contain an ordered subsequence of the genes in the corresponding region of species Y, with each containing roughly half of the genes and the two subsequences interleaving to account for nearly all of the genes; and (3) nearly every region of S. cerevisiae would correspond to one region of species Y, and thus be paired to a sister articles NATURE | VOL 428 | 8 APRIL 2004 | www.nature.com/nature 617},
   author = {Manolis Kellis and Bruce W Birren and Eric S Lander},
   journal = {Nature},
   pages = {617-624},
   title = {Proof and evolutionary analysis of ancient genome duplication in the yeast Saccharomyces cerevisiae},
   volume = {428},
   url = {http://www.broad.mit.edu/seq/YeastDuplication},
   year = {2004},
}
